# Supplementary material for: On-chip bacterial foraging training in silicon photonic circuits for projection-enabled nonlinear classification
Source: Nat Commun. 2022 Jun 30;13:3261. doi: 10.1038/s41467-022-30906-3 (PMC9247170; doi:10.1038/s41467-022-30906-3)
Supplement: Supplementary file 7 — Source Data [file 41467_2022_30906_MOESM7_ESM.xlsx]

## Sheet: Figure 3a
Figure 3a
		power map, start, exp								power map, after training BFO, exp
	bit pattern	port 0	port 1	port 2	port 3	port 4	port 5	port 6	port 7	port 0	port 1	port 2	port 3	port 4	port 5	port 6	port 7
	00	0.0119425	0.0171095	0.0335822	0.507824	0.0840618	0.175126	0.00221763	0.168137	0.10768	0.510433	0.00205095	0.0268551	0.096024	0.208794	0.0248429	0.0233198
	01	0.0523885	0.026168	0.106845	0.341353	0.022867	0.0231105	0.337023	0.090244	0.0831502	0.236514	0.00800783	0.00810251	0.0874054	0.462882	0.0375574	0.07638
	10	0.0833195	0.191081	0.115737	0.0481767	0.0889134	0.251436	0.0268135	0.194524	0.0679714	0.174174	0.0347754	0.0650554	0.0982329	0.500308	0.0416077	0.0178749
	11	0.0924023	0.196618	0.188452	0.13038	0.0142673	0.012176	0.287827	0.077877	0.0465217	0.520495	0.0456588	0.0718406	0.113802	0.0751994	0.0613247	0.0651581

## Sheet: Figure 3b
Figure 3b
		power map, after training RMSprop, exp
	bit pattern	port 0	port 1	port 2	port 3	port 4	port 5	port 6	port 7
	00	0.105668	0.610995	0.00121793	0.00262093	0.0179363	0.192834	0.060646	0.00808159
	01	0.139653	0.244421	0.00130009	0.0348874	0.0120455	0.466336	0.0654583	0.0358992
	10	0.0759543	0.24431	0.0004309	0.0687841	0.0364909	0.480841	0.0759313	0.0172583
	11	0.0759296	0.409366	0.00112601	0.0659643	0.0767695	0.210297	0.117143	0.0434048

## Sheet: Figure 3c
Figure 3c
			BFO exp, case1				RMSprop exp, case 1		RMSprop exp, case 2
		epoch	train loss	test loss		epoch	train loss	test loss	train loss	test loss
		0	0.989633	0.880624		0	0.973197	0.812395	0.978854	0.829872
		1	0.878179	0.694619		1	0.803769	0.769989	0.837054	0.773637
		2	0.695128	0.724801		2	0.758693	0.703853	0.772383	0.742203
		3	0.720666	0.638776		3	0.698582	0.650259	0.746794	0.765036
		4	0.638973	0.623552		4	0.651236	0.619078	0.772699	0.77384
		5	0.630208	0.575234		5	0.618362	0.595916	0.770349	0.696519
		6	0.576427	0.541873		6	0.587753	0.566601	0.69932	0.663441
		7	0.540123	0.526814		7	0.560003	0.563517	0.666254	0.638565
		8	0.523948	0.444133		8	0.560215	0.52156	0.641144	0.636823
		9	0.4497	0.456919		9	0.520373	0.506234	0.635349	0.632253
		10	0.453671	0.435614		10	0.510121	0.502697	0.621844	0.607104
		11	0.436207	0.402869		11	0.499687	0.46656	0.603992	0.611094
		12	0.397845	0.391961		12	0.465651	0.462702	0.610529	0.607721
		13	0.388281	0.406203		13	0.46647	0.440398	0.605943	0.599276
		14	0.405976	0.415783		14	0.439598	0.432272	0.600889	0.597427
		15	0.414282	0.370666		15	0.439054	0.401404	0.59467	0.584753
		16	0.380751	0.358223		16	0.40449	0.388022	0.58697	0.581025
		17	0.360858	0.382333		17	0.383967	0.383793	0.58285	0.581691
		18	0.384711	0.376599		18	0.386642	0.370279	0.581136	0.562471
		19	0.379202	0.406358		19	0.37176	0.373447	0.568679	0.568242
		20	0.403789	0.405532		20	0.371907	0.395949	0.569541	0.570366
		21	0.405173	0.407459		21	0.383594	0.382401	0.570538	0.575658
		22	0.408508	0.416173		22	0.382962	0.363063	0.573341	0.560039
		23	0.421073	0.387254		23	0.36247	0.351914	0.553055	0.544182
		24	0.385537	0.373757		24	0.353718	0.343486	0.542685	0.543841
		25	0.370565	0.378372		25	0.344764	0.351712	0.549274	0.551218
		26	0.376893	0.36879		26	0.351325	0.348699	0.591429	0.601752
		27	0.363935	0.334006		27	0.338618	0.362737	0.598462	0.578251
		28	0.337497	0.35192		28	0.360876	0.356061	0.576136	0.563901
		29	0.352905	0.351658		29	0.349667	0.349332	0.564583	0.557749
		30	0.35454	0.339535		30	0.343734	0.354847	0.558384	0.55342
		31	0.340602	0.339966		31	0.350959	0.344352	0.552611	0.544366
		32	0.340723	0.321613		32	0.346397	0.335704	0.545485	0.537883
		33	0.321932	0.337839		33	0.333975	0.339416	0.540365	0.560694
		34	0.336193	0.340758		34	0.344422	0.345414	0.562568	0.565127
		35	0.341824	0.326994		35	0.34227	0.357356	0.56397	0.55813
		36	0.329178	0.335088		36	0.348241	0.336848	0.559857	0.546029
		37	0.329963	0.322023		37	0.330332	0.350946	0.549228	0.540644
		38	0.316525	0.331115		38	0.347559	0.352602	0.541698	0.536092
		39	0.333922	0.328003		39	0.351794	0.366739	0.535372	0.529295
		40	0.327309	0.322593		40	0.363675	0.368615	0.536297	0.529331
		41	0.329824	0.336023		41	0.36564	0.355363	0.53353	0.529228
		42	0.327379	0.305884		42	0.354814	0.343454	0.524893	0.526294
		43	0.304993	0.317705		43	0.342538	0.343387	0.526895	0.522282
		44	0.318885	0.304593		44	0.346404	0.356256	0.512835	0.513592
		45	0.303975	0.299676		45	0.357559	0.35257	0.516704	0.520487
		46	0.300678	0.31313		46	0.348297	0.347108	0.510829	0.507812
		47	0.31352	0.304626		47	0.346815	0.342801	0.505814	0.513537
		48	0.305287	0.309025		48	0.349608	0.499845	0.514803	0.515204
		49	0.309337	0.307309		49	0.339084	0.329363	0.511596	0.515406

## Sheet: Figure 4
Figure 4
	BFO exp		port
		bit pattern	0	1	2	3	4	5	6	7
	AND	00	0.00875814	0.679432	0.0413921	0.0450375	0.0883615	0.103362	0.0123352	0.0213223
		01	0.0371543	0.679729	0.0247763	0.110165	0.114695	0.0198278	0.00777796	0.00587387
		10	0.0102394	0.500488	0.0129626	0.0959331	0.226876	0.140112	0.00664066	0.0067489
		11	0.00262189	0.288326	0.0340131	0.603223	0.0413901	0.00443562	0.0246729	0.00131734
	OR	00	0.0475976	0.489866	0.0143174	0.232937	0.0584723	0.0826968	0.0548963	0.019217
		01	0.0183834	0.130894	0.0478304	0.666307	0.0569292	0.0586925	0.0127359	0.00822836
		10	0.0165942	0.0518357	0.0594022	0.604112	0.0921157	0.109922	0.0454175	0.0206009
		11	0.00266948	0.0297994	0.00741138	0.857979	0.0271219	0.0410859	0.0167131	0.0172196
	XOR	00	0.0721931	0.534343	0.0447015	0.123469	0.0219697	0.0788269	0.041232	0.0832653
		01	0.0743549	0.220616	0.0442426	0.453148	0.0683778	0.0530111	0.016726	0.0695243
		10	0.0681339	0.149827	0.0422462	0.498628	0.0432023	0.0837281	0.0305991	0.0836355
		11	0.0577936	0.461811	0.0748153	0.173865	0.12155	0.0332823	0.0107314	0.0661515
	NAND	00	0.00269916	0.00211418	0.0341868	0.8083	0.0606614	0.0260667	0.0290532	0.0369189
		01	0.039502	0.110602	0.00121153	0.666213	0.107825	0.0164367	0.0268036	0.0314062
		10	0.0473863	0.139031	0.0283628	0.643919	0.00386189	0.0192595	0.0633808	0.0547983
		11	0.0329646	0.475829	0.0595301	0.340502	0.0270126	0.0160011	0.0112559	0.0369044
	XOR-AND	00	0.0570061	0.36591	0.0132518	0.0348454	0.0129866	0.49612	0.00596681	0.0139126
		01	0.0347575	0.0282244	0.00328381	0.473525	0.00741517	0.353433	0.00669238	0.0926689
		10	0.0946731	0.00935144	0.0278769	0.348132	0.00980742	0.456041	0.0137093	0.0404094
		11	0.055499	0.301741	0.00401123	0.0668629	0.0121312	0.151339	0.0147451	0.39367
	OR-NAND	00	0.0188125	0.355723	0.0139627	0.0991425	0.0214087	0.0644362	0.0534597	0.373055
		01	0.00798088	0.0818197	0.0243543	0.427744	0.00664446	0.0917546	0.0615316	0.298171
		10	0.0171189	0.0611082	0.0810612	0.362645	0.0303342	0.0423531	0.0243121	0.381068
		11	0.0411739	0.0312814	0.0321376	0.398936	0.0352138	0.371073	0.0237334	0.0664508

## Sheet: Figure 5a
Figure 5a
		BFO exp				RMSprop exp
	epoch	train acc	test acc		epoch	train acc	test acc
	0	0	0.516667		0	0	0.25
	1	0.5	0.583333		1	0.188889	0.4
	2	0.5	0.816667		2	0.366667	0.816667
	3	0.755556	0.633333		3	0.788889	0.666667
	4	0.611111	0.866667		4	0.733333	0.8
	5	0.811111	0.9		5	0.811111	0.833333
	6	0.933333	0.65		6	0.877778	0.866667
	7	0.666667	0.7		7	0.888889	0.866667
	8	0.755556	0.95		8	0.877778	0.766667
	9	0.922222	0.733333		9	0.822222	0.883333
	10	0.844444	0.983333		10	0.9	0.866667
	11	0.933333	0.933333		11	0.877778	0.866667
	12	0.866667	0.883333		12	0.877778	0.85
	13	0.911111	0.916667		13	0.877778	0.883333
	14	0.911111	0.866667		14	0.888889	0.866667
	15	0.888889	0.883333		15	0.877778	0.866667
	16	0.8	0.966667		16	0.888889	0.866667
	17	0.944444	0.866667		17	0.877778	0.9
	18	0.877778	0.916667		18	0.922222	0.9
	19	0.933333	0.966667		19	0.911111	0.883333
	20	0.955556	0.95		20	0.922222	0.883333
	21	0.933333	0.966667		21	0.933333	0.883333
	22	0.944444	0.95		22	0.933333	0.866667
	23	0.933333	0.966667		23	0.933333	0.933333
	24	0.944444	0.966667		24	0.933333	0.866667
	25	0.933333	0.866667		25	0.933333	0.9
	26	0.888889	0.966667		26	0.933333	0.933333
	27	0.933333	0.966667		27	0.955556	0.95
	28	0.955556	0.966667		28	0.955556	0.933333
	29	0.955556	0.983333		29	0.933333	0.933333
	30	0.944444	0.933333		30	0.933333	0.95
	31	0.922222	0.966667		31	0.933333	0.933333
	32	0.955556	0.833333		32	0.944444	0.95
	33	0.888889	0.916667		33	0.933333	0.95
	34	0.933333	0.966667		34	0.944444	0.916667
	35	0.933333	0.866667		35	0.933333	0.95
	36	0.888889	0.933333		36	0.933333	0.95
	37	0.922222	0.983333		37	0.933333	0.95
	38	0.933333	0.883333		38	0.933333	0.95
	39	0.9	0.883333		39	0.944444	0.95
	40	0.922222	0.933333		40	0.944444	0.95
	41	0.922222	0.966667		41	0.955556	0.95
	42	0.922222	0.983333		42	0.955556	0.95
	43	0.944444	0.95		43	0.944444	0.95
	44	0.933333	0.966667		44	0.955556	0.95
	45	0.933333	0.9		45	0.933333	0.966667
	46	0.9	0.95		46	0.955556	0.966667
	47	0.922222	0.966667		47	0.933333	0.966667
	48	0.922222	0.966667		48	0.933333	0.966667
	49	0.944444	0.966667		49	0.933333	0.966667

## Sheet: Figure 5b
Figure 5b
		BFO exp				RMSprop exp
	epoch	train loss	test loss		epoch	train loss	test loss
	0	0.89592	0.731357		0	0.882429	0.762107
	1	0.72736	0.651939		1	0.770573	0.671214
	2	0.661237	0.560669		2	0.677446	0.565553
	3	0.579191	0.578873		3	0.579148	0.543868
	4	0.564131	0.485834		4	0.549339	0.525745
	5	0.48242	0.469584		5	0.526011	0.493161
	6	0.467087	0.448116		6	0.496807	0.464298
	7	0.451704	0.429467		7	0.472984	0.468392
	8	0.429857	0.401882		8	0.466931	0.459568
	9	0.425889	0.409785		9	0.465471	0.4413
	10	0.409601	0.37564		10	0.449848	0.434805
	11	0.386655	0.351508		11	0.430827	0.437974
	12	0.372983	0.363429		12	0.427298	0.419491
	13	0.374644	0.377478		13	0.416242	0.414502
	14	0.37891	0.3649		14	0.411572	0.408877
	15	0.369219	0.337445		15	0.404885	0.403313
	16	0.357908	0.325839		16	0.399437	0.406893
	17	0.341615	0.350045		17	0.398773	0.392407
	18	0.348904	0.327868		18	0.392116	0.389349
	19	0.329509	0.305134		19	0.384224	0.403964
	20	0.320208	0.325006		20	0.388772	0.395783
	21	0.328968	0.331938		21	0.375577	0.423198
	22	0.338599	0.340444		22	0.406204	0.396703
	23	0.337826	0.32098		23	0.384852	0.392975
	24	0.337758	0.31255		24	0.392345	0.394566
	25	0.326442	0.341864		25	0.372618	0.391757
	26	0.349865	0.312521		26	0.375038	0.38908
	27	0.324571	0.307447		27	0.378503	0.381552
	28	0.321579	0.307805		28	0.368306	0.370607
	29	0.314953	0.293215		29	0.363124	0.369167
	30	0.309774	0.294199		30	0.357782	0.376779
	31	0.296168	0.29772		31	0.360754	0.371299
	32	0.307878	0.319062		32	0.355546	0.372704
	33	0.31803	0.295507		33	0.359855	0.362548
	34	0.3022	0.302196		34	0.350741	0.367652
	35	0.307797	0.303588		35	0.355139	0.356174
	36	0.304562	0.297762		36	0.345792	0.357875
	37	0.301875	0.288428		37	0.347105	0.351134
	38	0.307975	0.302753		38	0.344042	0.346143
	39	0.308786	0.298928		39	0.337152	0.353343
	40	0.296087	0.294233		40	0.340481	0.35437
	41	0.304495	0.299168		41	0.343563	0.353266
	42	0.305395	0.270132		42	0.341452	0.356641
	43	0.287498	0.29096		43	0.344736	0.361254
	44	0.290012	0.296765		44	0.349621	0.353615
	45	0.305078	0.307715		45	0.344691	0.355662
	46	0.314846	0.309813		46	0.347887	0.354508
	47	0.308524	0.300807		47	0.347344	0.345486
	48	0.31993	0.28124		48	0.339701	0.341232
	49	0.297761	0.283178		49	0.335034	0.341656

## Sheet: Figure 5c
Figure 5c
		BFO sim		RMSprop sim
	epoch	train loss	test loss	train loss	test loss
	0	1.39036	1.09456	1.16533	0.859231
	1	1.07376	0.784962	0.852867	0.723216
	2	0.779052	0.547276	0.706949	0.638988
	3	0.538114	0.46171	0.634631	0.592482
	4	0.443733	0.440691	0.578643	0.528996
	5	0.426309	0.432108	0.519833	0.494662
	6	0.418206	0.421467	0.484094	0.467973
	7	0.407354	0.397625	0.45815	0.447856
	8	0.392541	0.393199	0.438465	0.431961
	9	0.385818	0.389925	0.423112	0.419015
	10	0.380174	0.380699	0.410749	0.408282
	11	0.369479	0.371929	0.400642	0.399208
	12	0.36211	0.362219	0.392198	0.391474
	13	0.354245	0.359014	0.385067	0.384637
	14	0.350059	0.348093	0.378863	0.378626
	15	0.343198	0.348954	0.373434	0.373232
	16	0.341279	0.342169	0.368598	0.368347
	17	0.337548	0.341577	0.364235	0.363892
	18	0.333066	0.338534	0.360267	0.359688
	19	0.331652	0.331734	0.356611	0.35587
	20	0.327431	0.327497	0.353212	0.352225
	21	0.322512	0.325507	0.350046	0.348826
	22	0.3203	0.31857	0.347062	0.345576
	23	0.317366	0.320921	0.344233	0.342543
	24	0.316307	0.317005	0.341543	0.339605
	25	0.313636	0.312132	0.338974	0.33684
	26	0.311489	0.308865	0.336516	0.334127
	27	0.309754	0.304898	0.334154	0.331615
	28	0.305814	0.303444	0.331885	0.329069
	29	0.303266	0.296815	0.329692	0.326721
	30	0.300899	0.296151	0.327568	0.324432
	31	0.299685	0.29005	0.325504	0.322216
	32	0.295422	0.289959	0.323517	0.320069
	33	0.295426	0.283477	0.321587	0.318019
	34	0.292249	0.282649	0.319706	0.316001
	35	0.290446	0.285056	0.317878	0.314089
	36	0.289493	0.27971	0.316095	0.31217
	37	0.286935	0.278899	0.314346	0.310355
	38	0.286293	0.277319	0.312647	0.308551
	39	0.285389	0.277883	0.31098	0.306808
	40	0.284599	0.277478	0.309349	0.305093
	41	0.284366	0.276294	0.307752	0.303437
	42	0.283582	0.27643	0.306188	0.301813
	43	0.283038	0.275522	0.304652	0.3002
	44	0.282888	0.275352	0.303143	0.298678
	45	0.282249	0.275641	0.301664	0.29714
	46	0.282304	0.274708	0.300211	0.295654
	47	0.281954	0.273751	0.298793	0.294242
	48	0.281814	0.274849	0.297392	0.292766
	49	0.281484	0.272961	0.296013	0.29146

## Sheet: Figure 5d
Figure 5d
			train acc=0.944444, BFO, exp										test acc = 0.9666667, BFO exp
		samples	port0	port1	port2	port3	port4	port5	port6	port7		samples	port0	port1	port2	port3	port4	port5	port6	port7
		0	0.0254906	0.554227	0.0108218	0.113332	0.027411	0.166242	0.0296152	0.0728608		0	0.0269468	0.47109	0.00930381	0.242687	0.0181671	0.140627	0.0290325	0.0621451
		1	0.00971335	0.481834	0.0125502	0.193962	0.0163078	0.193909	0.0178813	0.0738412		1	0.0129498	0.535996	0.0161135	0.162003	0.0205148	0.158812	0.0190797	0.0745318
		2	0.00887109	0.524742	0.0112041	0.141352	0.0212168	0.198437	0.0179896	0.0761873		2	0.00941547	0.646032	0.0204504	0.0664229	0.057961	0.113855	0.0201386	0.0657244
		3	0.00943223	0.502594	0.0106738	0.211495	0.019049	0.158801	0.0205427	0.0674131		3	0.0103118	0.636357	0.0242062	0.0403291	0.0634205	0.134455	0.0175713	0.0733495
		4	0.0100031	0.576682	0.0117937	0.103903	0.0361026	0.164743	0.0223522	0.0744207		4	0.0109202	0.489835	0.0107699	0.222564	0.0178453	0.162605	0.0194018	0.0660587
		5	0.0082696	0.612117	0.0235349	0.126691	0.0466329	0.0974086	0.0210512	0.0642946		5	0.0104367	0.510592	0.0126794	0.129823	0.0193688	0.221832	0.0169095	0.0783583
		6	0.0088066	0.553754	0.00952962	0.13661	0.0302596	0.165871	0.0202926	0.0748773		6	0.0127735	0.551487	0.0173365	0.104417	0.0257352	0.194538	0.0180095	0.0757027
		7	0.0085766	0.556141	0.0131152	0.158077	0.027462	0.146524	0.022243	0.0678615		7	0.00989407	0.587282	0.0113939	0.112502	0.0362372	0.153375	0.0207261	0.06859
		8	0.00942472	0.468974	0.0148584	0.213197	0.0168506	0.181268	0.0220006	0.0734264		8	0.0106893	0.483526	0.0131054	0.177963	0.017732	0.200891	0.01987	0.0762227
		9	0.00876346	0.504521	0.0132077	0.211721	0.0189171	0.152511	0.02392	0.0664389		9	0.0101236	0.548609	0.0143658	0.167466	0.0259494	0.144308	0.0218386	0.0673399
		10	0.01078	0.584425	0.0186835	0.114062	0.0385099	0.137755	0.0247135	0.0710705		10	0.00980615	0.558776	0.0127628	0.107792	0.030759	0.180957	0.0200307	0.079116
		11	0.00928675	0.556043	0.0110461	0.180316	0.0298121	0.123753	0.0247335	0.0650094		11	0.00879536	0.33879	0.0286003	0.268866	0.021846	0.234461	0.0172222	0.0814188
		12	0.00888532	0.488388	0.0148855	0.196476	0.0176226	0.180999	0.0219842	0.0707586		12	0.012863	0.523363	0.0106516	0.148222	0.0239164	0.183529	0.0210283	0.0764264
		13	0.00991671	0.485937	0.016466	0.138016	0.0184687	0.231767	0.0194284	0.0800011		13	0.0117603	0.550859	0.0133303	0.169945	0.0320153	0.125218	0.020636	0.0762356
		14	0.0122044	0.58426	0.0237885	0.0404745	0.0500464	0.183917	0.0209607	0.0843489		14	0.0110779	0.583968	0.018563	0.195265	0.0441275	0.0663151	0.0247834	0.0559003
		15	0.00833859	0.639266	0.0331338	0.0370603	0.0756939	0.110716	0.01968	0.0761115		15	0.010464	0.476879	0.0139878	0.202162	0.0168333	0.182428	0.0205681	0.0766779
		16	0.00875693	0.590219	0.0181688	0.0609229	0.0471064	0.170808	0.0195954	0.0844228		16	0.0112144	0.605656	0.0165224	0.124568	0.0436045	0.109648	0.0238187	0.064969
		17	0.00950226	0.559031	0.0137389	0.120597	0.0317109	0.165678	0.0222303	0.0775118		17	0.0126731	0.520507	0.0108619	0.168561	0.0227097	0.167967	0.0226503	0.0740707
		18	0.0101515	0.587291	0.0276228	0.145827	0.0390425	0.10404	0.0232202	0.0628047		18	0.0109242	0.592696	0.0191213	0.120608	0.037009	0.12905	0.0224237	0.0681674
		19	0.0084696	0.599063	0.0156224	0.106129	0.0455079	0.130368	0.0224492	0.0723915		19	0.0114817	0.53437	0.0131009	0.153061	0.0236535	0.167784	0.0227685	0.0737805
		20	0.0101271	0.535771	0.0177881	0.20827	0.0259867	0.116786	0.0249386	0.0603334		20	0.00127116	0.0358972	0.013829	0.720962	0.0158401	0.19412	0.0168206	0.00125995
		21	0.0082573	0.586997	0.0153514	0.117048	0.041387	0.134484	0.0214576	0.0750174		21	0.00154233	0.0400679	0.0133665	0.732434	0.0151675	0.178698	0.017267	0.00145699
		22	0.00951347	0.539252	0.00758552	0.0615989	0.040453	0.229492	0.0211357	0.0909687		22	0.00260453	0.046993	0.00926352	0.710747	0.0116854	0.201436	0.0157928	0.0014778
		23	0.00982023	0.514076	0.0133404	0.228563	0.0252067	0.117101	0.0227077	0.0691848		23	0.0109962	0.0697139	0.0137963	0.385039	0.0107241	0.482352	0.00735153	0.020027
		24	0.00965063	0.535233	0.0107369	0.262039	0.0305017	0.0742825	0.0273933	0.050163		24	0.00188386	0.0532145	0.0120304	0.57212	0.0137309	0.327761	0.0132652	0.0059939
		25	0.00969148	0.471276	0.0137828	0.251909	0.0176019	0.146875	0.0237269	0.0651377		25	0.00328035	0.0692934	0.0128226	0.563634	0.0214478	0.312589	0.0115873	0.00534505
		26	0.00942946	0.539871	0.0129672	0.182664	0.0296669	0.131103	0.0230107	0.0712878		26	0.0122667	0.0439047	0.0134355	0.527475	0.00915547	0.372879	0.011132	0.00975199
		27	0.00962622	0.56455	0.016269	0.144652	0.0317214	0.140631	0.0236096	0.0689408		27	0.0115354	0.00959786	0.0179886	0.553144	0.0176858	0.373982	0.0107458	0.0053211
		28	0.00988066	0.543168	0.0154789	0.136238	0.0275296	0.170857	0.0226796	0.0741687		28	0.00157666	0.0585346	0.00962528	0.671421	0.0127607	0.229929	0.0146828	0.00147014
		29	0.0102915	0.516417	0.0109381	0.216542	0.0244108	0.132807	0.0244939	0.0640997		29	0.0019269	0.0271418	0.0154703	0.683969	0.0131942	0.243784	0.0134685	0.00104568
		30	0.0126047	0.0433995	0.0165816	0.52625	0.0111883	0.364426	0.0145319	0.0110182		30	0.00345982	0.029447	0.0167766	0.585708	0.0120358	0.333548	0.0126598	0.00636507
		31	0.006835	0.0495258	0.0128597	0.567731	0.0132975	0.330589	0.0133529	0.00580931		31	0.00661281	0.0448531	0.0105589	0.547364	0.0103375	0.359466	0.0117603	0.00904744
		32	0.0153375	0.0527216	0.0137468	0.454105	0.00736836	0.427908	0.0114511	0.0173622		32	0.00365612	0.0325765	0.0116368	0.690108	0.0111914	0.23573	0.0138579	0.00124256
		33	0.00233968	0.0164056	0.0188126	0.667812	0.0181169	0.261219	0.0144199	0.00087365		33	0.00105625	0.0787302	0.0154836	0.768181	0.0187031	0.0893596	0.0185137	0.00997231
		34	0.0101682	0.0307117	0.0118982	0.541572	0.00705254	0.379952	0.0114283	0.0072171		34	0.0017873	0.0349768	0.0119654	0.665384	0.0120156	0.255948	0.0160634	0.00185979
		35	0.0035692	0.0365835	0.0116196	0.569069	0.0101869	0.347353	0.0134827	0.00813688		35	0.00192329	0.0532723	0.00982997	0.663566	0.0128255	0.238786	0.0171913	0.00260592
		36	0.00635436	0.0580899	0.0128681	0.522198	0.01642	0.364434	0.0113923	0.00824343		36	0.00209592	0.0481648	0.0099824	0.660106	0.0109178	0.251332	0.0154794	0.00192179
		37	0.00142684	0.0871227	0.0132159	0.768825	0.0148522	0.0852199	0.0197368	0.00960026		37	0.00610137	0.0380637	0.0111081	0.631846	0.00894834	0.286452	0.0140958	0.00338455
		38	0.0103555	0.0309732	0.0124111	0.547995	0.00775077	0.366425	0.0131227	0.0109665		38	0.00224906	0.144414	0.00870841	0.739799	0.0147823	0.0476496	0.0186684	0.0237293
		39	0.000841816	0.0471995	0.011786	0.704499	0.0114855	0.206653	0.0157882	0.0017466		39	0.00219807	0.0453609	0.0102017	0.675815	0.0107639	0.237559	0.0167048	0.00139671
		40	0.000704267	0.0354793	0.025198	0.741735	0.0302773	0.14415	0.0179908	0.00446519		40	0.0360772	0.12846	0.0118479	0.198204	0.00442815	0.572657	0.00538752	0.042938
		41	0.00272991	0.0471097	0.0103253	0.65548	0.0108607	0.256995	0.0150334	0.00146616		41	0.0304264	0.146483	0.0269795	0.23244	0.0263945	0.488627	0.0073757	0.0412738
		42	0.00608484	0.0115831	0.0161667	0.662688	0.0217459	0.262922	0.0169271	0.00188175		42	0.0198877	0.131088	0.0120757	0.232327	0.00803729	0.566261	0.00361605	0.0267074
		43	0.00735099	0.0426638	0.0105782	0.525115	0.00835303	0.383344	0.0114822	0.0111127		43	0.0142706	0.070228	0.0116101	0.378725	0.00827265	0.482534	0.00989703	0.0244626
		44	0.00147334	0.100579	0.00882404	0.731533	0.0110927	0.122542	0.0171775	0.00677887		44	0.01823	0.119881	0.0161546	0.222464	0.0117908	0.55106	0.0084386	0.0519812
		45	0.00875529	0.0374834	0.015556	0.601375	0.00989559	0.307981	0.0137713	0.00518201		45	0.0357213	0.125267	0.013079	0.212172	0.0055024	0.573984	0.00395315	0.0303208
		46	0.00231325	0.042766	0.01075	0.573154	0.014899	0.337212	0.0127542	0.0061514		46	0.0121696	0.151226	0.00974329	0.267473	0.0176956	0.517171	0.00363895	0.0208812
		47	0.00295847	0.0358416	0.0103371	0.680325	0.00998994	0.23993	0.0176812	0.00293635		47	0.0151948	0.122123	0.00995943	0.292156	0.00843987	0.514037	0.00661546	0.0314748
		48	0.0100834	0.00866364	0.0203602	0.519791	0.0181424	0.408381	0.0092284	0.00534993		48	0.007001	0.0544054	0.0109401	0.491834	0.00938084	0.411451	0.00891951	0.00606875
		49	0.00211824	0.0314748	0.0125876	0.702292	0.0128124	0.221075	0.0164955	0.00114443		49	0.0207249	0.0983565	0.0109352	0.316141	0.00722742	0.522406	0.00520893	0.0189994
		50	0.00516407	0.0632843	0.0099484	0.497687	0.0157209	0.391536	0.00912135	0.00753784		50	0.0203441	0.133346	0.00996244	0.252744	0.0080249	0.552021	0.00294757	0.0206107
		51	0.00427599	0.0414324	0.0104911	0.685289	0.0092179	0.232291	0.0156104	0.00139262		51	0.0177823	0.0718419	0.0115566	0.38792	0.00755519	0.491657	0.00441776	0.00726881
		52	0.0142989	0.0399261	0.0157804	0.409849	0.0114961	0.482272	0.00875281	0.0176242		52	0.00940483	0.0768125	0.0163795	0.370982	0.00984128	0.4967	0.0061068	0.0137725
		53	0.00848353	0.0412927	0.0109233	0.513952	0.00814563	0.388966	0.013421	0.014815		53	0.0218095	0.157079	0.00988802	0.219594	0.00899948	0.550172	0.00325341	0.0292042
		54	0.0062796	0.0323881	0.0115841	0.63259	0.00901671	0.288204	0.015966	0.00397163		54	0.0193863	0.15806	0.00991967	0.233729	0.0111716	0.542749	0.00275371	0.0222313
		55	0.00928447	0.0347486	0.0131564	0.601641	0.00742634	0.314483	0.0141382	0.00512196		55	0.0166061	0.0754571	0.0103774	0.362295	0.0078246	0.513538	0.00409183	0.00981015
		56	0.0151398	0.0374402	0.0126564	0.491519	0.00589477	0.411524	0.0114496	0.0143758		56	0.014768	0.0524695	0.0171699	0.364714	0.0122068	0.521379	0.00539408	0.0118994
		57	0.016211	0.064681	0.0112548	0.417375	0.00688462	0.457937	0.00832419	0.0173321		57	0.0146951	0.0822316	0.0104715	0.362039	0.00754009	0.502682	0.00557419	0.0147664
		58	0.00603364	0.0377328	0.0104786	0.57102	0.00922272	0.347449	0.0122775	0.00578563		58	0.00966751	0.124976	0.00961665	0.321659	0.0173711	0.497014	0.00422407	0.0154727
		59	0.00205195	0.0769327	0.00811372	0.760329	0.0119205	0.115682	0.0205188	0.00445153		59	0.00789873	0.081567	0.0116084	0.391315	0.01003	0.473145	0.0076049	0.0168311
		60	0.0157566	0.165955	0.00985931	0.224034	0.0173976	0.535444	0.00344392	0.0281098
		61	0.0101265	0.0735781	0.0151046	0.374075	0.00991045	0.495667	0.00624681	0.0152915
		62	0.0279696	0.138233	0.0107813	0.21789	0.00564347	0.559761	0.00380453	0.0359166
		63	0.0171574	0.133349	0.0115966	0.249417	0.00777075	0.538005	0.00533358	0.0373703
		64	0.0196713	0.150997	0.0106116	0.217766	0.00821159	0.556163	0.00328028	0.0332995
		65	0.0324495	0.13144	0.012015	0.215804	0.00502028	0.563679	0.00371425	0.0358778
		66	0.00191462	0.0318976	0.0287329	0.542147	0.0133289	0.370274	0.00898743	0.00271713
		67	0.0305535	0.131265	0.0111266	0.214006	0.00475155	0.5586	0.00515442	0.0445424
		68	0.0264495	0.118737	0.0153501	0.185805	0.0112738	0.593795	0.00396591	0.0446246
		69	0.0221603	0.160255	0.0157357	0.237984	0.0196912	0.516961	0.00280841	0.0244046
		70	0.012123	0.082124	0.0101688	0.404987	0.0105683	0.461323	0.00582655	0.012879
		71	0.0157315	0.0818468	0.0127002	0.331007	0.00819059	0.525147	0.00466531	0.0207123
		72	0.0197622	0.101746	0.0101402	0.292728	0.00776358	0.538972	0.00417139	0.0247167
		73	0.00925491	0.0580006	0.0223342	0.379326	0.0127221	0.503175	0.00461176	0.0105761
		74	0.00872214	0.0739404	0.0145377	0.3836	0.0110324	0.498656	0.00339164	0.00612004
		75	0.0121105	0.09225	0.00984362	0.363786	0.0140293	0.491059	0.00412481	0.0127966
		76	0.0172652	0.116628	0.0102383	0.289107	0.00729413	0.522683	0.00547689	0.0313077
		77	0.0270816	0.154216	0.0251295	0.240332	0.0243931	0.491295	0.00454312	0.0330093
		78	0.0365549	0.111957	0.0147962	0.191527	0.00604408	0.605088	0.00259224	0.0314407
		79	0.0139437	0.044458	0.0256466	0.349173	0.0209611	0.518747	0.00630985	0.0207602
		80	0.0223982	0.146255	0.0101053	0.239036	0.00854055	0.542973	0.0031019	0.0275892
		81	0.00556822	0.0643018	0.0151786	0.443301	0.0100702	0.448297	0.00585612	0.00742782
		82	0.0361879	0.122219	0.0127616	0.21028	0.00396885	0.571582	0.00409063	0.0389099
		83	0.0124827	0.0499406	0.0124909	0.436428	0.00832075	0.463243	0.00658984	0.0105039
		84	0.0191803	0.154845	0.00996671	0.247363	0.0108203	0.520959	0.00411254	0.0327542
		85	0.0278875	0.1494	0.0112687	0.228258	0.00630779	0.526568	0.00561458	0.0446951
		86	0.00909119	0.04019	0.0113698	0.495407	0.00900019	0.420074	0.00782147	0.0070461
		87	0.00919641	0.0632964	0.0104569	0.45217	0.00908771	0.437768	0.00743392	0.0105908
		88	0.018917	0.121839	0.0120731	0.245065	0.0078965	0.561418	0.00351751	0.0292742
		89	0.0299266	0.136919	0.0103551	0.221124	0.00476332	0.541275	0.00616239	0.0494753

## Sheet: Figure 6a_top
Figure 6a_top
		Circle
		label 0		label 1					0	0	0	0	0	0	0	0	0	0	0	0	0	0	0	0	0	0	0	0	0	0	0	0	0	0	0	0	0	0	0	0	0	0	0	0	0	0	0	0	0
		x0	x1	x0	x1				0	0	0	0	0	0	0	0	0	0	0	0	0	0	0	0	0	0	0	0	0	0	0	0	0	0	0	0	0	0	0	0	0	0	0	0	0	0	0	0	0
		0.987298	0.481784	0.765015	0.440391				0	0	0	0	0	0	0	0	0	0	0	0	0	0	0	0	0	0	0	0	0	0	0	0	0	0	0	0	0	0	0	0	0	0	0	0	0	0	0	0	0
		0.938327	0.477013	0.780026	0.491753				0	0	0	0	0	0	0	0	0	0	0	0	0	0	0	0	0	0	0	0	0	0	0	0	0	0	0	0	0	0	0	0	0	0	0	0	0	0	0	0	0
		0.9699	0.454795	0.73406	0.482737				0	0	0	0	0	0	0	0	0	0	0	0	0	0	0	0	0	0	0	0	0	0	0	0	0	0	0	0	0	0	0	0	0	0	0	0	0	0	0	0	0
		0.989713	0.495524	0.748644	0.519813				0	0	0	0	0	0	0	0	0	0	0	0	0	0	0	0	0	0	0	0	0	0	0	0	0	0	0	0	0	0	0	0	0	0	0	0	0	0	0	0	0
		0.957049	0.512868	0.780922	0.543835				0	0	0	0	0	0	0	0	0	0	0	0	0	0	0	0	0	0	0	0	0	0	0	0	0	0	0	0	0	0	0	0	0	0	0	0	0	0	0	0	0
		0.982712	0.477406	0.78269	0.482093				0	0	0	0	0	0	0	0	0	0	0	0	0	0	0	0	0	0	0	0	0	0	0	0	0	0	0	0	0	0	0	0	0	0	0	0	0	0	0	0	0
		0.941748	0.52121	0.735687	0.541947				0	0	0	0	0	0	0	0	0	0	0	0	0	0	0	0	0	0	0	0	0	0	0	0	0	0	0	0	0	0	0	0	0	0	0	0	0	0	0	0	0
		0.974387	0.510631	0.803061	0.514253				0	0	0	0	0	0	0	0	0	0	0	0	0	0	0	0	0	0	0	0	0	0	0	0	0	0	0	0	0	0	0	0	0	0	0	0	0	0	0	0	0
		0.944154	0.521367	0.779825	0.488859				0	0	0	0	0	0	0	0	0	0	0	0	0	0	0	0	0	0	0	0	0	0	0	0	0	0	0	0	0	0	0	0	0	0	0	0	0	0	0	0	0
		0.948425	0.560255	0.722563	0.49979				0	0	0	0	0	0	0	0	0	0	0	0	0	0	0	0	0	0	0	0	0	0	0	0	0	0	0	0	0	0	0	0	0	0	0	0	0	0	0	0	0
		0.921763	0.578702	0.758227	0.518031				0	0	0	0	0	0	0	0	0	0	0	0	0	0	0	0	0	0	0	0	0	0	0	0	0	0	0	0	0	0	0	0	0	0	0	0	0	0	0	0	0
		0.96653	0.569766	0.760665	0.522119				0	0	0	0	0	0	0	0	0	0	0	0	0	0	0	0	0	0	0	0	0	0	0	0	0	0	0	0	0	0	0	0	0	0	0	0	0	0	0	0	0
		0.96569	0.548452	0.780846	0.569128				0	0	0	0	0	0	0	0	0	0	0	0	0	0	0	0	0	0	0	0	0	0	0	0	0	0	0	0	0	0	0	0	0	0	0	0	0	0	0	0	0
		0.941523	0.548366	0.765689	0.58621				0	0	0	0	0	0	0	0	0	0	0	0	0	0	0	0	0	0	0	0	0	0	0	0	0	0	0	0	0	0	0	0	0	0	0	0	0	0	0	0	0
		0.937262	0.587328	0.749865	0.531502				0	0	0	0	0	0	0	0	0	0	0	0	0	0	0	0	0	0	0	0	0	0	0	0	0	0	0	0	0	0	0	0	0	0	0	0	0	0	0	0	1
		0.926592	0.57187	0.772481	0.538745				0	0	0	0	0	0	0	0	0	0	0	0	0	0	0	0	0	0	0	0	0	0	0	0	0	0	0	0	0	0	0	0	0	0	0	0	0	1	1	1	1
		0.925588	0.567281	0.789762	0.535599				0	0	0	0	0	0	0	0	0	0	0	0	0	0	0	0	0	0	0	0	0	0	0	0	0	0	0	0	0	0	0	0	0	1	1	1	1	1	1	1	1
		0.924774	0.591799	0.792367	0.557943				0	0	0	0	0	0	0	0	0	0	0	0	0	0	0	0	0	0	0	0	0	0	0	0	0	0	0	0	0	0	1	1	1	1	1	1	1	1	1	1	1
		0.913387	0.602992	0.819872	0.546323				0	0	0	0	0	0	0	0	0	0	0	0	0	0	0	0	0	0	0	0	0	0	0	0	0	0	0	1	1	1	1	1	1	1	1	1	1	1	1	1	1
		0.975205	0.620092	0.756152	0.563522				0	0	0	0	0	0	0	0	0	0	0	0	0	0	0	0	0	0	0	0	0	0	0	0	1	1	1	1	1	1	1	1	1	1	1	1	1	1	1	1	1
		0.931724	0.588586	0.710345	0.577228				0	0	0	0	0	0	0	0	0	0	0	0	0	0	0	0	0	0	0	0	1	1	1	1	1	1	1	1	1	1	1	1	1	1	1	1	1	1	1	1	1
		0.917644	0.652767	0.769986	0.569336				0	0	0	0	0	0	0	0	0	0	0	0	0	0	0	0	0	0	0	1	1	1	1	1	1	1	1	1	1	1	1	1	1	1	1	1	1	1	1	1	1
		0.93426	0.605316	0.723029	0.534996				0	0	0	0	0	0	0	0	0	0	0	0	0	0	0	0	0	0	0	1	1	1	1	1	1	1	1	1	1	1	1	1	1	1	1	1	1	1	1	1	1
		0.935851	0.673031	0.770519	0.600163				0	0	0	0	0	0	0	0	0	0	0	0	0	0	0	0	0	0	0	1	1	1	1	1	1	1	1	1	1	1	1	1	1	1	1	1	1	1	1	1	1
		0.932579	0.644782	0.792434	0.55637				0	0	0	0	0	0	0	0	0	0	0	0	0	0	0	0	0	0	0	1	1	1	1	1	1	1	1	1	1	1	1	1	1	1	1	1	1	1	1	1	1
		0.93494	0.628187	0.731713	0.573812				0	0	0	0	0	0	0	0	0	0	0	0	0	0	0	0	0	0	0	1	1	1	1	1	1	1	1	1	1	1	1	1	1	1	1	1	1	1	1	1	1
		0.900343	0.633676	0.709151	0.569859				0	0	0	0	0	0	0	0	0	0	0	0	0	0	0	0	0	0	1	1	1	1	1	1	1	1	1	1	1	1	1	1	1	1	1	1	1	1	1	1	1
		0.9197	0.660354	0.772311	0.623648				0	0	0	0	0	0	0	0	0	0	0	0	0	0	0	0	0	0	1	1	1	1	1	1	1	1	1	1	1	1	1	1	1	1	1	1	1	1	1	1	1
		0.941587	0.673561	0.758131	0.627009				0	0	0	0	0	0	0	0	0	0	0	0	0	0	0	0	0	0	1	1	1	1	1	1	1	1	1	1	1	1	1	1	1	1	1	1	1	1	1	1	1
		0.927003	0.677867	0.759924	0.597274				0	0	0	0	0	0	0	0	0	0	0	0	0	0	0	0	0	0	1	1	1	1	1	1	1	1	1	1	1	1	1	1	1	1	1	1	1	1	1	1	1
		0.90129	0.691553	0.745444	0.600369				0	0	0	0	0	0	0	0	0	0	0	0	0	0	0	0	0	0	1	1	1	1	1	1	1	1	1	1	1	1	1	1	1	1	1	1	1	1	1	1	1
		0.927965	0.661592	0.742265	0.596095				0	0	0	0	0	0	0	0	0	0	0	0	0	0	0	0	0	0	1	1	1	1	1	1	1	1	1	1	1	1	1	1	1	1	1	1	1	1	1	1	1
		0.925207	0.671923	0.73169	0.60835				0	0	0	0	0	0	0	0	0	0	0	0	0	0	0	0	0	0	1	1	1	1	1	1	1	1	1	1	1	1	1	1	1	1	1	1	1	1	1	1	1
		0.937558	0.713436	0.745704	0.571971				0	0	0	0	0	0	0	0	0	0	0	0	0	0	0	0	0	0	1	1	1	1	1	1	1	1	1	1	1	1	1	1	1	1	1	1	1	1	1	1	1
		0.959184	0.652352	0.738503	0.589284				0	0	0	0	0	0	0	0	0	0	0	0	0	0	0	0	0	1	1	1	1	1	1	1	1	1	1	1	1	1	1	1	1	1	1	1	1	1	1	1	1
		0.874267	0.677816	0.695971	0.622848				0	0	0	0	0	0	0	0	0	0	0	0	0	0	0	0	0	1	1	1	1	1	1	1	1	1	1	1	1	1	1	1	1	1	1	1	1	1	1	1	1
		0.90827	0.714358	0.776491	0.668813				0	0	0	0	0	0	0	0	0	0	0	0	0	0	0	0	0	1	1	1	1	1	1	1	1	1	1	1	1	1	1	1	1	1	1	1	1	1	1	1	1
		0.909278	0.653589	0.775058	0.598217				0	0	0	0	0	0	0	0	0	0	0	0	0	0	0	0	0	1	1	1	1	1	1	1	1	1	1	1	1	1	1	1	1	1	1	1	1	1	1	1	1
		0.892547	0.723476	0.764699	0.646528				0	0	0	0	0	0	0	0	0	0	0	0	0	0	0	0	0	1	1	1	1	1	1	1	1	1	1	1	1	1	1	1	1	1	1	1	1	1	1	1	1
		0.902081	0.727034	0.691196	0.643684				0	0	0	0	0	0	0	0	0	0	0	0	0	0	0	0	0	1	1	1	1	1	1	1	1	1	1	1	1	1	1	1	1	1	1	1	1	1	1	1	1
		0.889075	0.710171	0.749012	0.630819				0	0	0	0	0	0	0	0	0	0	0	0	0	0	0	0	0	1	1	1	1	1	1	1	1	1	1	1	1	1	1	1	1	1	1	1	1	1	1	1	1
		0.895587	0.729046	0.739645	0.631437				0	0	0	0	0	0	0	0	0	0	0	0	0	0	0	0	0	1	1	1	1	1	1	1	1	1	1	1	1	1	1	1	1	1	1	1	1	1	1	1	1
		0.893007	0.727384	0.768476	0.623949				0	0	0	0	0	0	0	0	0	0	0	0	0	0	0	0	1	1	1	1	1	1	1	1	1	1	1	1	1	1	1	1	1	1	1	1	1	1	1	1	1
		0.870344	0.73818	0.725086	0.636202				0	0	0	0	0	0	0	0	0	0	0	0	0	0	0	0	1	1	1	1	1	1	1	1	1	1	1	1	1	1	1	1	1	1	1	1	1	1	1	1	1
		0.88539	0.760155	0.734116	0.598878				0	0	0	0	0	0	0	0	0	0	0	0	0	0	0	0	1	1	1	1	1	1	1	1	1	1	1	1	1	1	1	1	1	1	1	1	1	1	1	1	1
		0.906845	0.74353	0.757584	0.647011				0	0	0	0	0	0	0	0	0	0	0	0	0	0	0	0	1	1	1	1	1	1	1	1	1	1	1	1	1	1	1	1	1	1	1	1	1	1	1	1	1
		0.867966	0.729605	0.737114	0.649238				0	0	0	0	0	0	0	0	0	0	0	0	0	0	0	0	1	1	1	1	1	1	1	1	1	1	1	1	1	1	1	1	1	1	1	1	1	1	1	1	1
		0.882973	0.750649	0.718046	0.639535				0	0	0	0	0	0	0	0	0	0	0	0	0	0	0	0	1	1	1	1	1	1	1	1	1	1	1	1	1	1	1	1	1	1	1	1	1	1	1	1	1
		0.862317	0.754608	0.722542	0.653903				0	0	0	0	0	0	0	0	0	0	0	0	0	0	0	0	1	1	1	1	1	1	1	1	1	1	1	1	1	1	1	1	1	1	1	1	1	1	1	1	1
		0.852768	0.77417	0.744658	0.661125				0	0	0	0	0	0	0	0	0	0	0	0	0	0	0	0	1	1	1	1	1	1	1	1	1	1	1	1	1	1	1	1	1	1	1	1	1	1	1	1	1
		0.853369	0.790783	0.713363	0.701206				0	0	0	0	0	0	0	0	0	0	0	0	0	0	0	1	1	1	1	1	1	1	1	1	1	1	1	1	1	1	1	1	1	1	1	1	1	1	1	1	1
		0.86932	0.78104	0.685278	0.628336				0	0	0	0	0	0	0	0	0	0	0	0	0	0	0	1	1	1	1	1	1	1	1	1	1	1	1	1	1	1	1	1	1	1	1	1	1	1	1	1	1
		0.83181	0.775955	0.720359	0.656711				0	0	0	0	0	0	0	0	0	0	0	0	0	0	0	1	1	1	1	1	1	1	1	1	1	1	1	1	1	1	1	1	1	1	1	1	1	1	1	1	1
		0.870036	0.754938	0.669853	0.65715				0	0	0	0	0	0	0	0	0	0	0	0	0	0	0	1	1	1	1	1	1	1	1	1	1	1	1	1	1	1	1	1	1	1	1	1	1	1	1	1	1
		0.843589	0.781831	0.691906	0.692645				0	0	0	0	0	0	0	0	0	0	0	0	0	0	0	1	1	1	1	1	1	1	1	1	1	1	1	1	1	1	1	1	1	1	1	1	1	1	1	1	1
		0.814811	0.792679	0.69177	0.69347				0	0	0	0	0	0	0	0	0	0	0	0	0	0	0	1	1	1	1	1	1	1	1	1	1	1	1	1	1	1	1	1	1	1	1	1	1	1	1	1	1
		0.861594	0.770354	0.714144	0.667522				0	0	0	0	0	0	0	0	0	0	0	0	0	0	0	1	1	1	1	1	1	1	1	1	1	1	1	1	1	1	1	1	1	1	1	1	1	1	1	1	1
		0.846603	0.764394	0.701938	0.684558				0	0	0	0	0	0	0	0	0	0	0	0	0	0	0	1	1	1	1	1	1	1	1	1	1	1	1	1	1	1	1	1	1	1	1	1	1	1	1	1	1
		0.833975	0.76178	0.646719	0.68482				0	0	0	0	0	0	0	0	0	0	0	0	0	0	1	1	1	1	1	1	1	1	1	1	1	1	1	1	1	1	1	1	1	1	1	1	1	1	1	1	1
		0.856517	0.812047	0.688272	0.720801				0	0	0	0	0	0	0	0	0	0	0	0	0	0	1	1	1	1	1	1	1	1	1	1	1	1	1	1	1	1	1	1	1	1	1	1	1	1	1	1	1
		0.826578	0.789318	0.678844	0.708416				0	0	0	0	0	0	0	0	0	0	0	0	0	0	1	1	1	1	1	1	1	1	1	1	1	1	1	1	1	1	1	1	1	1	1	1	1	1	1	1	1
		0.852158	0.855801	0.635023	0.703445				0	0	0	0	0	0	0	0	0	0	0	0	0	0	1	1	1	1	1	1	1	1	1	1	1	1	1	1	1	1	1	1	1	1	1	1	1	1	1	1	1
		0.776972	0.843274	0.696081	0.681764				0	0	0	0	0	0	0	0	0	0	0	0	0	0	1	1	1	1	1	1	1	1	1	1	1	1	1	1	1	1	1	1	1	1	1	1	1	1	1	1	1
		0.852174	0.826896	0.684631	0.68388				0	0	0	0	0	0	0	0	0	0	0	0	0	0	1	1	1	1	1	1	1	1	1	1	1	1	1	1	1	1	1	1	1	1	1	1	1	1	1	1	1
		0.783817	0.842828	0.694542	0.689145				0	0	0	0	0	0	0	0	0	0	0	0	0	0	1	1	1	1	1	1	1	1	1	1	1	1	1	1	1	1	1	1	1	1	1	1	1	1	1	1	1
		0.802827	0.813408	0.641799	0.690335				0	0	0	0	0	0	0	0	0	0	0	0	0	0	1	1	1	1	1	1	1	1	1	1	1	1	1	1	1	1	1	1	1	1	1	1	1	1	1	1	1
		0.774787	0.843539	0.730731	0.697955				0	0	0	0	0	0	0	0	0	0	0	0	0	0	0	1	1	1	1	1	1	1	1	1	1	1	1	1	1	1	1	1	1	1	1	1	1	1	1	1	1
		0.816536	0.82068	0.683995	0.689231				0	0	0	0	0	0	0	0	0	0	0	0	0	0	0	0	1	1	1	1	1	1	1	1	1	1	1	1	1	1	1	1	1	1	1	1	1	1	1	1	1
		0.806062	0.812618	0.67877	0.705502				0	0	0	0	0	0	0	0	0	0	0	0	0	0	0	0	0	1	1	1	1	1	1	1	1	1	1	1	1	1	1	1	1	1	1	1	1	1	1	1	1
		0.808123	0.843416	0.666275	0.723317				0	0	0	0	0	0	0	0	0	0	0	0	0	0	0	0	0	0	0	1	1	1	1	1	1	1	1	1	1	1	1	1	1	1	1	1	1	1	1	1	1
		0.781273	0.843714	0.6486	0.702933				0	0	0	0	0	0	0	0	0	0	0	0	0	0	0	0	0	0	0	0	1	1	1	1	1	1	1	1	1	1	1	1	1	1	1	1	1	1	1	1	1
		0.800843	0.866701	0.678412	0.701992				0	0	0	0	0	0	0	0	0	0	0	0	0	0	0	0	0	0	0	0	0	1	1	1	1	1	1	1	1	1	1	1	1	1	1	1	1	1	1	1	1
		0.788656	0.85633	0.636425	0.722888				0	0	0	0	0	0	0	0	0	0	0	0	0	0	0	0	0	0	0	0	0	0	1	1	1	1	1	1	1	1	1	1	1	1	1	1	1	1	1	1	1
		0.773874	0.87076	0.639211	0.702129				0	0	0	0	0	0	0	0	0	0	0	0	0	0	0	0	0	0	0	0	0	0	0	1	1	1	1	1	1	1	1	1	1	1	1	1	1	1	1	1	1
		0.772832	0.875664	0.639977	0.711848				0	0	0	0	0	0	0	0	0	0	0	0	0	0	0	0	0	0	0	0	0	0	0	0	1	1	1	1	1	1	1	1	1	1	1	1	1	1	1	1	1
		0.755895	0.808181	0.646282	0.705608				0	0	0	0	0	0	0	0	0	0	0	0	0	0	0	0	0	0	0	0	0	0	0	0	0	0	1	1	1	1	1	1	1	1	1	1	1	1	1	1	1
		0.781918	0.916582	0.668739	0.758466				0	0	0	0	0	0	0	0	0	0	0	0	0	0	0	0	0	0	0	0	0	0	0	0	0	0	0	1	1	1	1	1	1	1	1	1	1	1	1	1	1
		0.763651	0.867857	0.642319	0.732239				0	0	0	0	0	0	0	0	0	0	0	0	0	0	0	0	0	0	0	0	0	0	0	0	0	0	0	0	1	1	1	1	1	1	1	1	1	1	1	1	1
		0.745789	0.870639	0.639531	0.724533				0	0	0	0	0	0	0	0	0	0	0	0	0	0	0	0	0	0	0	0	0	0	0	0	0	0	0	0	0	1	1	1	1	1	1	1	1	1	1	1	1
		0.744521	0.85099	0.67039	0.725319				0	0	0	0	0	0	0	0	0	0	0	0	0	0	0	0	0	0	0	0	0	0	0	0	0	0	0	0	0	0	1	1	1	1	1	1	1	1	1	1	1
		0.727565	0.856923	0.623329	0.709436				0	0	0	0	0	0	0	0	0	0	0	0	0	0	0	0	0	0	0	0	0	0	0	0	0	0	0	0	0	0	0	0	1	1	1	1	1	1	1	1	1
		0.740133	0.875877	0.624942	0.727547				0	0	0	0	0	0	0	0	0	0	0	0	0	0	0	0	0	0	0	0	0	0	0	0	0	0	0	0	0	0	0	0	0	1	1	1	1	1	1	1	1
		0.740854	0.881619	0.65554	0.69874				0	0	0	0	0	0	0	0	0	0	0	0	0	0	0	0	0	0	0	0	0	0	0	0	0	0	0	0	0	0	0	0	0	0	1	1	1	1	1	1	1
		0.747102	0.893353	0.609502	0.710358				0	0	0	0	0	0	0	0	0	0	0	0	0	0	0	0	0	0	0	0	0	0	0	0	0	0	0	0	0	0	0	0	0	0	0	1	1	1	1	1	1
		0.769527	0.848234	0.59034	0.763227				0	0	0	0	0	0	0	0	0	0	0	0	0	0	0	0	0	0	0	0	0	0	0	0	0	0	0	0	0	0	0	0	0	0	0	0	1	1	1	0	0
		0.700028	0.914624	0.626291	0.777966				0	0	0	0	0	0	0	0	0	0	0	0	0	0	0	0	0	0	0	0	0	0	0	0	0	0	0	0	0	0	0	0	0	0	0	0	0	0	0	0	0
		0.767189	0.891198	0.591722	0.765809				0	0	0	0	0	0	0	0	0	0	0	0	0	0	0	0	0	0	0	0	0	0	0	0	0	0	0	0	0	0	0	0	0	0	0	0	0	0	0	0	0
		0.705646	0.894363	0.605117	0.72872				0	0	0	0	0	0	0	0	0	0	0	0	0	0	0	0	0	0	0	0	0	0	0	0	0	0	0	0	0	0	0	0	0	0	0	0	0	0	0	0	0
		0.729831	0.89557	0.595531	0.717944				0	0	0	0	0	0	0	0	0	0	0	0	0	0	0	0	0	0	0	0	0	0	0	0	0	0	0	0	0	0	0	0	0	0	0	0	0	0	0	0	0
		0.709899	0.897361	0.584846	0.745974				0	0	0	0	0	0	0	0	0	0	0	0	0	0	0	0	0	0	0	0	0	0	0	0	0	0	0	0	0	0	0	0	0	0	0	0	0	0	0	0	0
		0.660354	0.914225	0.58197	0.737038				0	0	0	0	0	0	0	0	0	0	0	0	0	0	0	0	0	0	0	0	0	0	0	0	0	0	0	0	0	0	0	0	0	0	0	0	0	0	0	0	0
		0.695539	0.938897	0.608527	0.75913				0	0	0	0	0	0	0	0	0	0	0	0	0	0	0	0	0	0	0	0	0	0	0	0	0	0	0	0	0	0	0	0	0	0	0	0	0	0	0	0	0
		0.676374	0.897797	0.60789	0.752681				0	0	0	0	0	0	0	0	0	0	0	0	0	0	0	0	0	0	0	0	0	0	0	0	0	0	0	0	0	0	0	0	0	0	0	0	0	0	0	0	0
		0.686435	0.919574	0.614156	0.746345				0	0	0	0	0	0	0	0	0	0	0	0	0	0	0	0	0	0	0	0	0	0	0	0	0	0	0	0	0	0	0	0	0	0	0	0	0	0	0	0	0
		0.67475	0.914642	0.607558	0.725786				0	0	0	0	0	0	0	0	0	0	0	0	0	0	0	0	0	0	0	0	0	0	0	0	0	0	0	0	0	0	0	0	0	0	0	0	0	0	0	0	0
		0.689449	0.926841	0.578489	0.792479				0	0	0	0	0	0	0	0	0	0	0	0	0	0	0	0	0	0	0	0	0	0	0	0	0	0	0	0	0	0	0	0	0	0	0	0	0	0	0	0	0
		0.701045	0.945769	0.592657	0.734431				0	0	0	0	0	0	0	0	0	0	0	0	0	0	0	0	0	0	0	0	0	0	0	0	0	0	0	0	0	0	0	0	0	0	0	0	0	0	0	0	0
		0.667376	0.885516	0.621083	0.748219				0	0	0	0	0	0	0	0	0	0	0	0	0	0	0	0	0	0	0	0	0	0	0	0	0	0	0	0	0	0	0	0	0	0	0	0	0	0	0	0	0
		0.660711	0.934004	0.57179	0.720005
		0.660054	0.950061	0.600968	0.729371
		0.627082	0.946849	0.567739	0.769789
		0.617967	0.97429	0.580902	0.754221
		0.595003	0.891483	0.568582	0.783235
		0.58227	0.912859	0.620858	0.745664
		0.588849	0.979099	0.579785	0.802904
		0.601343	0.905561	0.588067	0.744314
		0.628557	0.924137	0.550419	0.747166
		0.569544	0.958699	0.536108	0.747366
		0.606258	0.930146	0.559482	0.748952
		0.618495	0.944145	0.570094	0.765805
		0.61765	0.953746	0.537783	0.783811
		0.610709	0.945839	0.550691	0.770309
		0.54191	1	0.563705	0.777899
		0.551589	0.94069	0.534199	0.786717
		0.542419	0.941409	0.540314	0.832218
		0.558195	0.951373	0.554861	0.792565
		0.562033	0.988208	0.555829	0.768571
		0.538585	0.920041	0.552918	0.767652
		0.508757	0.933477	0.500762	0.754622
		0.49188	0.967834	0.528244	0.732233
		0.512915	0.942403	0.517558	0.751402
		0.518494	0.918045	0.525727	0.751191
		0.493248	0.965386	0.548539	0.78576
		0.52118	0.940151	0.473701	0.808396
		0.542566	0.92065	0.493954	0.751939
		0.487849	0.945122	0.472417	0.781406
		0.426481	0.994382	0.526467	0.755327
		0.492594	0.926479	0.466156	0.742503
		0.525186	0.963361	0.519429	0.806287
		0.482612	0.935996	0.474063	0.780378
		0.469557	0.914788	0.478496	0.766582
		0.479516	0.940566	0.497058	0.777748
		0.458795	0.975939	0.479216	0.760792
		0.456533	0.954041	0.486854	0.76071
		0.450664	0.930795	0.466039	0.771745
		0.457711	0.981871	0.434193	0.759548
		0.450292	0.96615	0.450995	0.768197
		0.407444	0.925482	0.429433	0.738428
		0.388988	0.97233	0.488231	0.791157
		0.410334	0.975176	0.468156	0.805773
		0.392718	0.93237	0.454112	0.761596
		0.407058	0.962159	0.452171	0.72028
		0.400678	0.944834	0.412891	0.779544
		0.394097	0.942816	0.435251	0.732504
		0.362779	0.939311	0.446144	0.783469
		0.378376	0.934794	0.443031	0.759239
		0.388286	0.919155	0.405526	0.761501
		0.369665	0.926345	0.430934	0.749987
		0.375587	0.949352	0.431646	0.764331
		0.338913	0.943168	0.42223	0.709978
		0.402152	0.894671	0.435967	0.794349
		0.330893	0.906298	0.398987	0.720491
		0.338021	0.961343	0.419422	0.74236
		0.339294	0.90672	0.379687	0.779468
		0.347775	0.906875	0.367011	0.766893
		0.353853	0.925381	0.366899	0.782584
		0.354587	0.901269	0.403829	0.742208
		0.386646	0.932847	0.392318	0.75997
		0.32738	0.910668	0.404643	0.764195
		0.290789	0.889769	0.395077	0.733122
		0.299008	0.888972	0.394634	0.712723
		0.303371	0.885851	0.399271	0.760903
		0.305942	0.923838	0.405063	0.726153
		0.270685	0.926622	0.374549	0.757494
		0.276264	0.923115	0.374507	0.726687
		0.28661	0.919644	0.371253	0.736301
		0.248993	0.888917	0.383909	0.718797
		0.299702	0.874448	0.366018	0.738036
		0.215474	0.841428	0.372566	0.727974
		0.199925	0.834557	0.355315	0.726236
		0.242705	0.908655	0.350289	0.72622
		0.237205	0.883853	0.339204	0.788451
		0.239992	0.87354	0.324587	0.695608
		0.233943	0.866174	0.322849	0.704215
		0.243566	0.840129	0.338386	0.750925
		0.251403	0.88445	0.373724	0.721793
		0.219403	0.878457	0.275785	0.723103
		0.203335	0.844489	0.300048	0.700915
		0.218317	0.848875	0.300998	0.719873
		0.200093	0.834354	0.310208	0.725615
		0.193195	0.867378	0.332649	0.700435
		0.15731	0.850371	0.321002	0.724548
		0.191782	0.855179	0.308111	0.722272
		0.204581	0.771597	0.31356	0.705314
		0.201924	0.838395	0.329626	0.727161
		0.18494	0.816483	0.320783	0.695886
		0.199701	0.813811	0.322843	0.657063
		0.217923	0.832042	0.341264	0.65967
		0.220773	0.797313	0.322125	0.674554
		0.128264	0.827331	0.310718	0.682275
		0.183631	0.807744	0.303726	0.664236
		0.125378	0.792568	0.245374	0.689172
		0.170578	0.794326	0.278542	0.662638
		0.150114	0.790238	0.273438	0.719926
		0.127794	0.777776	0.274457	0.679643
		0.112925	0.825707	0.259109	0.704211
		0.130935	0.791947	0.270676	0.607808
		0.114952	0.794682	0.34284	0.639283
		0.0920976	0.793034	0.308843	0.678205
		0.130433	0.815528	0.291846	0.653542
		0.098147	0.764681	0.279288	0.683869
		0.132869	0.78633	0.266148	0.658971
		0.111637	0.755582	0.29213	0.652342
		0.0693315	0.730018	0.259438	0.680614
		0.125153	0.769228	0.274976	0.641906
		0.10539	0.78607	0.247714	0.619008
		0.148781	0.733098	0.283854	0.660544
		0.050925	0.689185	0.212404	0.622042
		0.0852011	0.750046	0.281943	0.688198
		0.107092	0.672114	0.307186	0.651524
		0.0920537	0.751413	0.287851	0.615127
		0.0860127	0.692661	0.272605	0.595978
		0.138585	0.705867	0.240629	0.628365
		0.0783887	0.707523	0.301132	0.635018
		0.0871423	0.684683	0.256553	0.611073
		0.11176	0.714649	0.218785	0.625553
		0.101003	0.68176	0.239472	0.614171
		0.105625	0.677755	0.22579	0.608364
		0.0878913	0.697141	0.209704	0.613917
		0.0934678	0.709057	0.273327	0.620076
		0.0832024	0.624785	0.290098	0.603497
		0.0444978	0.688438	0.252289	0.604628
		0.0613389	0.661181	0.219599	0.638664
		0.0475779	0.669772	0.260912	0.580967
		0.0563183	0.674766	0.216792	0.596467
		0.0511676	0.661615	0.255733	0.583128
		0.0768676	0.614327	0.239429	0.57245
		0.0848576	0.604786	0.234138	0.6038
		0.0395811	0.636204	0.265086	0.53605
		0.0425376	0.60079	0.235486	0.539477
		0.0474802	0.586028	0.20109	0.576857
		0.0776691	0.617057	0.211492	0.488522
		0.0510198	0.595199	0.244501	0.586023
		0.0615833	0.63222	0.275436	0.54452
		0.0699739	0.574936	0.261241	0.490588
		0.0667412	0.57819	0.203997	0.558609
		0.0435081	0.617703	0.237816	0.573458
		0.0375434	0.558746	0.248267	0.538206
		0.00179468	0.532116	0.260747	0.552281
		0.0556066	0.542544	0.264523	0.514998
		0.0563165	0.527333	0.231862	0.520117
		0.0264747	0.562341	0.242949	0.521489
		0.0765213	0.554793	0.218537	0.492915
		0.0700032	0.574388	0.230947	0.545018
		0.0659509	0.509062	0.24658	0.447675
		0.0395162	0.538568	0.186603	0.558406
		0.032157	0.528811	0.218964	0.506013
		0.00543652	0.493991	0.249572	0.510445
		0.0531809	0.45626	0.20859	0.497777
		0.0158671	0.501003	0.266036	0.467716
		0.0019253	0.49699	0.252467	0.48859
		0.0228729	0.483349	0.216741	0.534615
		0.0352697	0.488569	0.208356	0.50782
		0.0285198	0.480594	0.214825	0.452853
		0.0279215	0.485489	0.219455	0.508559
		0.0804179	0.471618	0.219197	0.491053
		0.0461674	0.43498	0.227947	0.476207
		0.0585347	0.438514	0.214448	0.474721
		0.0249213	0.462732	0.178047	0.45812
		0.0480344	0.469549	0.183617	0.471035
		0.0774013	0.426437	0.233099	0.443402
		0.0482693	0.473063	0.243704	0.467101
		0.0681469	0.443598	0.232655	0.446493
		0.0767626	0.407999	0.237266	0.47529
		0.0625041	0.448151	0.212082	0.429374
		0.0859171	0.392166	0.254748	0.391866
		0.0444518	0.413589	0.16888	0.399954
		0.0447795	0.390389	0.233218	0.441319
		0.0681459	0.385686	0.241122	0.436237
		0.013266	0.396387	0.265575	0.466997
		0.045648	0.365987	0.257805	0.401572
		0.0211587	0.400141	0.240595	0.40484
		0.00764807	0.332954	0.221861	0.397964
		0.053602	0.394039	0.234444	0.430307
		0.0913107	0.334376	0.236987	0.387527
		0.0592291	0.32085	0.201544	0.394065
		0.0880558	0.316198	0.219638	0.425966
		0.0636794	0.36785	0.231179	0.400607
		0.0638139	0.372413	0.236031	0.426607
		0.0510944	0.342032	0.277996	0.408169
		0.0923414	0.325138	0.236398	0.427149
		0.106596	0.335476	0.253287	0.382512
		0.0400571	0.407737	0.267621	0.393634
		0.094298	0.314939	0.213407	0.400028
		0.0500862	0.309143	0.254225	0.340439
		0.0738306	0.316748	0.199947	0.382635
		0.0952016	0.339071	0.265863	0.390279
		0.0925157	0.303496	0.220905	0.365481
		0.100343	0.283355	0.268556	0.335402
		0.090364	0.306703	0.256936	0.37213
		0.114988	0.262339	0.27763	0.30848
		0.0747257	0.270127	0.261596	0.407152
		0.129289	0.26608	0.245885	0.351111
		0.145497	0.244167	0.283441	0.338
		0.111983	0.199701	0.289837	0.364709
		0.0982527	0.245036	0.229569	0.351802
		0.126502	0.286148	0.23404	0.368287
		0.118833	0.275546	0.230891	0.302584
		0.136292	0.260191	0.245171	0.32268
		0.113923	0.264569	0.302883	0.337711
		0.103457	0.239696	0.281602	0.359777
		0.109593	0.212058	0.261155	0.319432
		0.101458	0.207541	0.25982	0.347688
		0.146166	0.213201	0.318318	0.333018
		0.111102	0.24373	0.269152	0.312624
		0.153023	0.228786	0.260203	0.33842
		0.166877	0.186375	0.263528	0.313382
		0.108532	0.176346	0.263352	0.273389
		0.184381	0.16892	0.234451	0.293767
		0.178913	0.17471	0.299451	0.304231
		0.173183	0.142979	0.291742	0.284586
		0.194715	0.179401	0.278006	0.282185
		0.192311	0.180529	0.306382	0.350555
		0.194355	0.169855	0.300904	0.270451
		0.197202	0.133865	0.33539	0.276485
		0.159875	0.180739	0.321618	0.286761
		0.187742	0.15516	0.3133	0.372531
		0.188788	0.167935	0.297005	0.278857
		0.183668	0.164352	0.325101	0.289428
		0.18067	0.139768	0.309939	0.272042
		0.228261	0.16971	0.335222	0.309984
		0.185352	0.160808	0.302809	0.257486
		0.19114	0.154848	0.368736	0.248788
		0.176112	0.109286	0.346107	0.289069
		0.212267	0.127452	0.307505	0.294285
		0.260803	0.148401	0.31026	0.250217
		0.268899	0.151951	0.306536	0.291955
		0.231337	0.115195	0.330722	0.295699
		0.266795	0.118956	0.325355	0.283073
		0.243689	0.0845319	0.378628	0.265253
		0.249643	0.0483443	0.323929	0.257565
		0.246537	0.0864867	0.380991	0.280337
		0.277532	0.0949113	0.346574	0.222096
		0.259225	0.13351	0.374567	0.297085
		0.24781	0.107237	0.398751	0.268139
		0.233562	0.0992944	0.359923	0.238758
		0.291	0.114082	0.354263	0.217492
		0.2663	0.0991428	0.418842	0.252789
		0.299055	0.0888446	0.427577	0.250152
		0.300355	0.09729	0.339653	0.292649
		0.311145	0.0616437	0.359989	0.238894
		0.280098	0.138857	0.420125	0.280572
		0.356144	0.0479132	0.339713	0.246032
		0.327978	0.0915468	0.364153	0.256903
		0.340095	0.0782713	0.433283	0.23156
		0.307242	0.0687958	0.429212	0.220931
		0.322474	0.0739279	0.447844	0.22203
		0.332889	0.0658767	0.391137	0.24635
		0.367522	0.0949102	0.373055	0.273666
		0.322915	0.0546111	0.383811	0.251275
		0.337211	0.0910874	0.382083	0.238733
		0.359284	0.0944771	0.414418	0.226372
		0.355243	0.0604642	0.429059	0.208811
		0.340925	0.0878907	0.455827	0.237847
		0.368849	0.0229907	0.361072	0.277923
		0.369149	0.00289884	0.43814	0.266774
		0.387438	0.0564696	0.427151	0.179186
		0.40027	0.0866538	0.424967	0.201961
		0.392455	0.0697062	0.43698	0.218112
		0.411987	0.0457784	0.445961	0.188269
		0.36328	0.0706078	0.445796	0.217269
		0.404655	0.0484403	0.462347	0.188623
		0.392862	0.053501	0.44166	0.264219
		0.429844	0.0468424	0.427859	0.24276
		0.429977	0.0692037	0.488349	0.225258
		0.460672	0.061102	0.483973	0.248712
		0.51988	0.0302732	0.500591	0.216266
		0.441432	0.0202391	0.46576	0.242543
		0.46566	0.0271425	0.454774	0.225032
		0.400098	0.0147217	0.459261	0.170712
		0.468785	0.0648675	0.486176	0.262126
		0.437452	0.0276649	0.473526	0.225146
		0.475387	0.0247744	0.475109	0.206234
		0.496341	0.0412484	0.49193	0.247363
		0.497282	0.0245628	0.542639	0.241696
		0.530623	0.0410053	0.473836	0.190443
		0.530813	0.0310696	0.528829	0.230107
		0.520532	0.0257124	0.488669	0.19896
		0.491211	0.0253243	0.487611	0.251119
		0.517494	0.0366155	0.508891	0.191391
		0.559234	0.0157965	0.532659	0.230473
		0.505154	0.0809575	0.509623	0.237476
		0.549476	0	0.500842	0.245853
		0.552629	0.048705	0.490679	0.203724
		0.498254	0.035517	0.495178	0.215158
		0.552281	0.0612268	0.512664	0.216792
		0.580042	0.0475275	0.53339	0.238088
		0.58749	0.0428483	0.540006	0.231707
		0.550145	0.0258299	0.576533	0.220459
		0.587607	0.00351528	0.510286	0.248725
		0.596299	0.0239107	0.588547	0.231975
		0.578329	0.0616626	0.56926	0.213476
		0.619775	0.00723028	0.55775	0.243569
		0.579335	0.0537113	0.565481	0.217565
		0.589671	0.0735003	0.597281	0.234553
		0.561334	0.0635236	0.584683	0.240681
		0.623974	0.0578698	0.586713	0.253546
		0.644855	0.030326	0.565241	0.252197
		0.650487	0.043893	0.622563	0.279645
		0.647245	0.0541655	0.594096	0.273556
		0.654708	0.0810105	0.550259	0.26971
		0.608334	0.0615549	0.58495	0.196693
		0.644916	0.061527	0.590243	0.260633
		0.635214	0.110961	0.573889	0.283637
		0.662498	0.106225	0.623597	0.211812
		0.650131	0.0488042	0.619059	0.244588
		0.671376	0.062275	0.586756	0.236126
		0.727978	0.0828621	0.592345	0.216996
		0.705088	0.0744541	0.595415	0.261755
		0.676687	0.0811839	0.641154	0.280562
		0.697371	0.103601	0.598813	0.246183
		0.691662	0.0712737	0.595403	0.273744
		0.675285	0.0875386	0.580545	0.220853
		0.717678	0.102287	0.606613	0.259119
		0.709306	0.0808899	0.616802	0.255748
		0.718071	0.110254	0.628198	0.261933
		0.718887	0.102593	0.606594	0.250585
		0.721257	0.123698	0.646215	0.266378
		0.719634	0.110011	0.66089	0.244788
		0.743444	0.125257	0.659566	0.296877
		0.773328	0.12715	0.638627	0.271399
		0.757748	0.081462	0.649871	0.279386
		0.762677	0.170183	0.65643	0.302507
		0.734747	0.098072	0.662117	0.29068
		0.753422	0.147737	0.660795	0.249305
		0.774875	0.117003	0.665896	0.269759
		0.766728	0.154813	0.644366	0.256686
		0.787396	0.1899	0.659939	0.265276
		0.799482	0.146222	0.710618	0.317488
		0.795064	0.133808	0.660862	0.299444
		0.763286	0.149266	0.695888	0.281561
		0.801046	0.117306	0.714231	0.308656
		0.782352	0.144356	0.672501	0.249022
		0.804552	0.150607	0.655425	0.299439
		0.81287	0.162591	0.669964	0.294021
		0.831046	0.125344	0.664542	0.302438
		0.848754	0.200412	0.674506	0.263888
		0.816315	0.186957	0.679613	0.288576
		0.833001	0.159451	0.654528	0.336359
		0.826944	0.197994	0.690468	0.299028
		0.834181	0.208344	0.711618	0.307065
		0.833183	0.190469	0.714334	0.277795
		0.8174	0.184584	0.675622	0.326394
		0.828182	0.235929	0.735373	0.317253
		0.847825	0.178769	0.708612	0.300451
		0.855089	0.201504	0.705213	0.305681
		0.780218	0.221203	0.704419	0.340874
		0.817901	0.227915	0.664757	0.331978
		0.834849	0.186126	0.694008	0.315145
		0.871385	0.189869	0.74024	0.339296
		0.853379	0.233085	0.737622	0.295243
		0.880782	0.250016	0.709069	0.327812
		0.869309	0.218844	0.706957	0.350945
		0.917081	0.228716	0.742652	0.318611
		0.9175	0.236971	0.70229	0.31817
		0.90599	0.276388	0.75212	0.337813
		0.858851	0.264984	0.725544	0.344868
		0.902763	0.277724	0.707723	0.363835
		0.883976	0.27357	0.740084	0.3797
		0.882372	0.24502	0.727959	0.354519
		0.9165	0.263925	0.721443	0.398097
		0.928218	0.295369	0.759293	0.366363
		0.879215	0.283066	0.752735	0.356997
		0.895591	0.272023	0.786244	0.359921
		0.916031	0.286064	0.732424	0.368009
		0.944192	0.321671	0.781211	0.382892
		0.889487	0.306852	0.768628	0.380144
		0.906677	0.276932	0.7178	0.403406
		0.935272	0.339336	0.732496	0.358947
		0.937344	0.312626	0.7386	0.406446
		0.942743	0.323545	0.78945	0.363722
		0.94177	0.374845	0.70059	0.419606
		0.925699	0.306728	0.758606	0.388861
		0.917245	0.358938	0.762457	0.42148
		0.954049	0.32399	0.797536	0.405173
		0.923784	0.360493	0.784241	0.40112
		0.939737	0.381331	0.744599	0.424291
		0.909949	0.356473	0.731836	0.388338
		0.95602	0.380506	0.780037	0.3766
		0.944823	0.402676	0.761631	0.41715
		0.938451	0.394622	0.751448	0.397559
		0.93032	0.357584	0.714476	0.416148
		0.909342	0.39541	0.735059	0.424838
		0.935497	0.384415	0.764299	0.420992
		0.94844	0.384649	0.73862	0.447803
		0.944847	0.41005	0.746347	0.422759
		0.924255	0.363866	0.757487	0.454435
		0.977429	0.428943	0.812807	0.488006
		0.884644	0.417693	0.736681	0.424604
		0.954985	0.427855	0.767368	0.470765
		0.959978	0.416579	0.763353	0.510886
		0.951447	0.443163	0.793515	0.502189
		0.943913	0.445035	0.757621	0.447923
		0.953153	0.476952	0.743112	0.469139
		0.937026	0.452184	0.739116	0.460734
		0.953123	0.464411	0.758167	0.500029
		0.958562	0.489176	0.757404	0.449997
		0.979401	0.475908	0.758132	0.489697
		0.898454	0.482683	0.781164	0.467883
		0.958379	0.485728	0.783195	0.523792
[truncated: 59 more columns]

## Sheet: Figure 6a_middle
Figure 6a_middle
		Moon
		label 0		label 1					1	1	1	0	0	0	0	0	0	0	0	0	0	0	0	0	0	0	0	0	0	0	0	0	0	0	0	0	0	0	0	0	0	0	0	0	0	0	0	0	0
		x0	x1	x0	x1				1	1	1	1	1	0	0	0	0	0	0	0	0	0	0	0	0	0	0	0	0	0	0	0	0	0	0	0	0	0	0	0	0	0	0	0	0	0	0	0	0
		0.684119	0.340268	0.347359	0.466749				1	1	1	1	1	1	1	1	0	0	0	0	0	0	0	0	0	0	0	0	0	0	0	0	0	0	0	0	0	0	0	0	0	0	0	0	0	0	0	0	0
		0.650827	0.335083	0.35759	0.497407				1	1	1	1	1	1	1	1	1	1	0	0	0	0	0	0	0	0	0	0	0	0	0	0	0	0	0	0	0	0	0	0	0	0	0	0	0	0	0	0	0
		0.672359	0.318032	0.326386	0.486995				1	1	1	1	1	1	1	1	1	1	1	1	1	0	0	0	0	0	0	0	0	0	0	0	0	0	0	0	0	0	0	0	0	0	0	0	0	0	0	0	0
		0.685927	0.343798	0.33641	0.507937				1	1	1	1	1	1	1	1	1	1	1	1	1	1	1	0	0	0	0	0	0	0	0	0	0	0	0	0	0	0	0	0	0	0	0	0	0	0	0	0	0
		0.663836	0.35366	0.358511	0.52				1	1	1	1	1	1	1	1	1	1	1	1	1	1	1	1	1	0	0	0	0	0	0	0	0	0	0	0	0	0	0	0	0	0	0	0	0	0	0	0	0
		0.681457	0.327605	0.359901	0.473729				1	1	1	1	1	1	1	1	1	1	1	1	1	1	1	1	1	1	0	0	0	0	0	0	0	0	0	0	0	0	0	0	0	0	0	0	0	0	0	0	0
		0.653794	0.355469	0.328157	0.51017				1	1	1	1	1	1	1	1	1	1	1	1	1	1	1	1	1	1	1	1	0	0	0	0	0	0	0	0	0	0	0	0	0	0	0	0	0	0	0	0	0
		0.676233	0.346345	0.374255	0.487063				1	1	1	1	1	1	1	1	1	1	1	1	1	1	1	1	1	1	1	1	1	0	0	0	0	0	0	0	0	0	0	0	0	0	0	0	0	0	0	0	0
		0.655942	0.351724	0.358762	0.465523				1	1	1	1	1	1	1	1	1	1	1	1	1	1	1	1	1	1	1	1	1	1	1	0	0	0	0	0	0	0	0	0	0	0	0	0	0	0	0	0	0
		0.659157	0.376255	0.320165	0.468695				1	1	1	1	1	1	1	1	1	1	1	1	1	1	1	1	1	1	1	1	1	1	1	1	0	0	0	0	0	0	0	0	0	0	0	0	0	0	0	0	0
		0.641368	0.386888	0.344818	0.476844				1	1	1	1	1	1	1	1	1	1	1	1	1	1	1	1	1	1	1	1	1	1	1	1	1	0	0	0	0	0	0	0	0	0	0	0	0	0	0	0	0
		0.672201	0.3789	0.346911	0.475371				1	1	1	1	1	1	1	1	1	1	1	1	1	1	1	1	1	1	1	1	1	1	1	1	1	1	0	0	0	0	0	0	0	0	0	0	0	0	0	0	0
		0.672049	0.362498	0.361115	0.503096				1	1	1	1	1	1	1	1	1	1	1	1	1	1	1	1	1	1	1	1	1	1	1	1	1	1	1	0	0	0	0	0	0	0	0	0	0	0	0	0	0
		0.656065	0.360542	0.351323	0.510471				1	1	1	1	1	1	1	1	1	1	1	1	1	1	1	1	1	1	1	1	1	1	1	1	1	1	1	1	0	0	0	0	0	0	0	0	0	0	0	0	0
		0.653658	0.385154	0.341119	0.46902				1	1	1	1	1	1	1	1	1	1	1	1	1	1	1	1	1	1	1	1	1	1	1	1	1	1	1	1	1	0	0	0	0	0	0	0	0	0	0	0	0
		0.646927	0.372756	0.357102	0.469715				1	1	1	1	1	1	1	1	1	1	1	1	1	1	1	1	1	1	1	1	1	1	1	1	1	1	1	1	1	1	1	0	0	0	0	0	0	0	0	0	0
		0.646807	0.367759	0.369498	0.46335				1	1	1	1	1	1	1	1	1	1	1	1	1	1	1	1	1	1	1	1	1	1	1	1	1	1	1	1	1	1	1	1	0	0	0	0	0	0	0	0	0
		0.646851	0.38257	0.371952	0.474329				1	1	1	1	1	1	1	1	1	1	1	1	1	1	1	1	1	1	1	1	1	1	1	1	1	1	1	1	1	1	1	1	1	0	0	0	0	0	0	0	0
		0.639739	0.388326	0.391383	0.462215				1	1	1	1	1	1	1	1	1	1	1	1	1	1	1	1	1	1	1	1	1	1	1	1	1	1	1	1	1	1	1	1	1	1	0	0	0	0	0	0	0
		0.682457	0.39811	0.348804	0.46971				1	1	1	1	1	1	1	1	1	1	1	1	1	1	1	1	1	1	1	1	1	1	1	1	1	1	1	1	1	1	1	1	1	1	1	0	0	0	0	0	0
		0.653586	0.374842	0.31845	0.474838				1	1	1	1	1	1	1	1	1	1	1	1	1	1	1	1	1	1	1	1	1	1	1	1	1	1	1	1	1	1	1	1	1	1	1	1	0	0	0	0	0
		0.644748	0.41667	0.359863	0.465285				1	1	1	1	1	1	1	1	1	1	1	1	1	1	1	1	1	1	1	1	1	1	1	1	1	1	1	1	1	1	1	1	1	1	1	1	1	0	0	0	0
		0.656825	0.382578	0.328808	0.437749				1	1	1	1	1	1	1	1	1	1	1	1	1	1	1	1	1	1	1	1	1	1	1	1	1	1	1	1	1	1	1	1	1	1	1	1	1	1	1	0	0
		0.658716	0.426833	0.362036	0.47791				1	1	1	1	1	1	1	1	1	1	1	1	1	1	1	1	1	1	1	1	1	1	1	1	1	1	1	1	1	1	1	1	1	1	1	1	1	1	1	1	0
		0.657335	0.405825	0.377908	0.443965				1	1	1	1	1	1	1	1	1	1	1	1	1	1	1	1	1	1	1	1	1	1	1	1	1	1	1	1	1	1	1	1	1	1	1	1	1	1	1	1	1
		0.65982	0.392758	0.337611	0.451682				1	1	1	1	1	1	1	1	1	1	1	1	1	1	1	1	1	1	1	1	1	1	1	1	1	1	1	1	1	1	1	1	1	1	1	1	1	1	1	1	1
		0.637199	0.394725	0.32331	0.444858				1	1	1	1	1	1	1	1	1	1	1	1	1	1	1	1	1	1	1	1	1	1	1	1	1	1	1	1	1	1	1	1	1	1	1	1	1	1	1	1	1
		0.651313	0.411119	0.367357	0.477322				1	1	1	1	1	1	1	1	1	1	1	1	1	1	1	1	1	1	1	1	1	1	1	1	1	1	1	1	1	1	1	1	1	1	1	1	1	1	1	1	1
		0.667182	0.418364	0.358838	0.475496				1	1	1	1	1	1	1	1	1	1	1	1	1	1	1	1	1	1	1	1	1	1	1	1	1	1	1	1	1	1	1	1	1	1	1	1	1	1	1	1	1
		0.658277	0.419569	0.361222	0.451171				1	1	1	1	1	1	1	1	1	1	1	1	1	1	1	1	1	1	1	1	1	1	1	1	1	1	1	1	1	1	1	1	1	1	1	1	1	1	1	1	1
		0.641835	0.427169	0.352577	0.449189				1	1	1	1	1	1	1	1	1	1	1	1	1	1	1	1	1	1	1	1	1	1	1	1	1	1	1	1	1	1	1	1	1	1	1	1	1	1	1	1	1
		0.661061	0.405097	0.351659	0.442208				1	1	1	1	1	1	1	1	1	1	1	1	1	1	1	1	1	1	1	1	1	1	1	1	1	1	1	1	1	1	1	1	1	1	1	1	1	1	1	1	1
		0.6603	0.410447	0.345748	0.446483				1	1	1	1	1	1	1	1	1	1	1	1	1	1	1	1	1	1	1	1	1	1	1	1	1	1	1	1	1	1	1	1	1	1	1	1	1	1	1	1	1
		0.669849	0.437024	0.356602	0.417691				1	1	1	1	1	1	1	1	1	1	1	1	1	1	1	1	1	1	1	1	1	1	1	1	1	1	1	1	1	1	1	1	1	1	1	1	1	1	1	1	1
		0.685739	0.393831	0.353065	0.425435				1	1	1	1	1	1	1	1	1	1	1	1	1	1	1	1	1	1	1	1	1	1	1	1	1	1	1	1	1	1	1	1	1	1	1	1	1	1	1	1	1
		0.629191	0.409526	0.325534	0.444248				1	1	1	1	1	1	1	1	1	1	1	1	1	1	1	1	1	1	1	1	1	1	1	1	1	1	1	1	1	1	1	1	1	1	1	1	1	1	1	1	1
		0.653566	0.432774	0.381741	0.471512				1	1	1	1	1	1	1	1	1	1	1	1	1	1	1	1	1	1	1	1	1	1	1	1	1	1	1	1	1	1	1	1	1	1	1	1	1	1	1	1	1
		0.655528	0.389851	0.382242	0.419505				1	1	1	1	1	1	1	1	1	1	1	1	1	1	1	1	1	1	1	1	1	1	1	1	1	1	1	1	1	1	1	1	1	1	1	1	1	1	1	1	1
		0.645457	0.435818	0.37671	0.448396				1	1	1	1	1	1	1	1	1	1	1	1	1	1	1	1	1	1	1	1	1	1	1	1	1	1	1	1	1	1	1	1	1	1	1	1	1	1	1	1	1
		0.653283	0.436688	0.328265	0.442507				1	1	1	1	1	1	1	1	1	1	1	1	1	1	1	1	1	1	1	1	1	1	1	1	1	1	1	1	1	1	1	1	1	1	1	1	1	1	1	1	1
		0.645808	0.423688	0.369182	0.429818				1	1	1	1	1	1	1	1	1	1	1	1	1	1	1	1	1	1	1	1	1	1	1	1	1	1	1	1	1	1	1	1	1	1	1	1	1	1	1	1	1
		0.651639	0.435017	0.364438	0.426318				1	1	1	1	1	1	1	1	1	1	1	1	1	1	1	1	1	1	1	1	1	1	1	1	1	1	1	1	1	1	1	1	1	1	1	1	1	1	1	1	1
		0.651318	0.432398	0.385713	0.417322				1	1	1	1	1	1	1	1	1	1	1	1	1	1	1	1	1	1	1	1	1	1	1	1	1	1	1	1	1	1	1	1	1	1	1	1	1	1	1	1	1
		0.637366	0.438274	0.3579	0.421772				1	1	1	1	1	1	1	1	1	1	1	1	1	1	1	1	1	1	1	1	1	1	1	1	1	1	1	1	1	1	1	1	1	1	1	1	1	1	1	1	1
		0.649094	0.451776	0.365782	0.392517				1	1	1	1	1	1	1	1	1	1	1	1	1	1	1	1	1	1	1	1	1	1	1	1	1	1	1	1	1	1	1	1	1	1	1	1	1	1	1	1	1
		0.665211	0.439044	0.38352	0.42141				1	1	1	1	1	1	1	1	1	1	1	1	1	1	1	1	1	1	1	1	1	1	1	1	1	1	1	1	1	1	1	1	1	1	1	1	1	1	1	1	1
		0.640318	0.428171	0.371408	0.419095				1	1	1	1	1	1	1	1	1	1	1	1	1	1	1	1	1	1	1	1	1	1	1	1	1	1	1	1	1	1	1	1	1	1	1	1	1	1	1	1	1
		0.652108	0.441109	0.360286	0.408687				1	1	1	1	1	1	1	1	1	1	1	1	1	1	1	1	1	1	1	1	1	1	1	1	1	1	1	1	1	1	1	1	1	1	1	1	1	1	1	1	1
		0.639669	0.442448	0.365229	0.41467				1	1	1	1	1	1	1	1	1	1	1	1	1	1	1	1	1	1	1	1	1	1	1	1	1	1	1	1	1	1	1	1	1	1	1	1	1	1	1	1	1
		0.634813	0.454425	0.382193	0.415814				1	1	1	1	1	1	1	1	1	1	1	1	1	1	1	1	1	1	1	1	1	1	1	1	1	1	1	1	1	1	1	1	1	1	1	1	1	1	1	1	1
		0.636889	0.464419	0.362861	0.439328				1	1	1	1	1	1	1	1	1	1	1	1	1	1	1	1	1	1	1	1	1	1	1	1	1	1	1	1	1	1	1	1	1	1	1	1	1	1	1	1	1
		0.649434	0.456512	0.345749	0.386035				1	1	1	1	1	1	1	1	1	1	1	1	1	1	1	1	1	1	1	1	1	1	1	1	1	1	1	1	1	1	1	1	1	1	1	1	1	1	1	1	1
		0.625643	0.451798	0.371638	0.40163				1	1	1	1	1	1	1	1	1	1	1	1	1	1	1	1	1	1	1	1	1	1	1	1	1	1	1	1	1	1	1	1	1	1	1	1	1	1	1	1	1
		0.653394	0.436273	0.339345	0.398244				1	1	1	1	1	1	1	1	1	1	1	1	1	1	1	1	1	1	1	1	1	1	1	1	1	1	1	1	1	1	1	1	1	1	1	1	1	1	1	1	1
		0.637183	0.453363	0.35644	0.418726				1	1	1	1	1	1	1	1	1	1	1	1	1	1	1	1	1	1	1	1	1	1	1	1	1	1	1	1	1	1	1	1	1	1	1	1	1	1	1	1	1
		0.619411	0.459566	0.358478	0.415647				1	1	1	1	1	1	1	1	1	1	1	1	1	1	1	1	1	1	1	1	1	1	1	1	1	1	1	1	1	1	1	1	1	1	1	1	1	1	1	1	1
		0.653062	0.44323	0.375861	0.394381				1	1	1	1	1	1	1	1	1	1	1	1	1	1	1	1	1	1	1	1	1	1	1	1	1	1	1	1	1	1	1	1	1	1	1	1	1	1	1	1	1
		0.64472	0.438054	0.369757	0.402375				1	1	1	1	1	1	1	1	1	1	1	1	1	1	1	1	1	1	1	1	1	1	1	1	1	1	1	1	1	1	1	1	1	1	1	1	1	1	1	1	1
		0.638012	0.435182	0.334428	0.398983				1	1	1	1	1	1	1	1	1	1	1	1	1	1	1	1	1	1	1	1	1	1	1	1	1	1	1	1	1	1	1	1	1	1	1	1	1	1	1	1	1
		0.65525	0.468307	0.364958	0.419911				1	1	1	1	1	1	1	1	1	1	1	1	1	1	1	1	1	1	1	1	1	1	1	1	1	1	1	1	1	1	1	1	1	1	1	1	1	1	1	1	1
		0.636816	0.451809	0.360843	0.407965				1	1	1	1	1	1	1	1	1	1	1	1	1	1	1	1	1	1	1	1	1	1	1	1	1	1	1	1	1	1	1	1	1	1	1	1	1	1	1	1	1
		0.65617	0.496022	0.333367	0.401086				1	1	1	1	1	1	1	1	1	1	1	1	1	1	1	1	1	1	1	1	1	1	1	1	1	1	1	1	1	1	1	1	1	1	1	1	1	1	1	1	1
		0.607006	0.486522	0.377261	0.382866				1	1	1	1	1	1	1	1	1	1	1	1	1	1	1	1	1	1	1	1	1	1	1	1	1	1	1	1	1	1	1	1	1	1	1	1	1	1	1	1	1
		0.66016	0.474432	0.371869	0.380858				1	1	1	1	1	1	1	1	1	1	1	1	1	1	1	1	1	1	1	1	1	1	1	1	1	1	1	1	1	1	1	1	1	1	1	1	1	1	1	1	1
		0.615688	0.484349	0.381037	0.381018				1	1	1	1	1	1	1	1	1	1	1	1	1	1	1	1	1	1	1	1	1	1	1	1	1	1	1	1	1	1	1	1	1	1	1	1	1	1	1	1	1
		0.630666	0.463449	0.34762	0.378432				1	1	1	1	1	1	1	1	1	1	1	1	1	1	1	1	1	1	1	1	1	1	1	1	1	1	1	1	1	1	1	1	1	1	1	1	1	1	1	1	1
		0.613662	0.483085	0.410602	0.380246				1	1	1	1	1	1	1	1	1	1	1	1	1	1	1	1	1	1	1	1	1	1	1	1	1	1	1	1	1	1	1	1	1	1	1	1	1	1	1	1	1
		0.644152	0.466708	0.381334	0.370969				1	1	1	1	1	1	1	1	1	1	1	1	1	1	1	1	1	1	1	1	1	1	1	1	1	1	1	1	1	1	1	1	1	1	1	1	1	1	1	1	1
		0.639139	0.460429	0.380331	0.37872				1	1	1	1	1	1	1	1	1	1	1	1	1	1	1	1	1	1	1	1	1	1	1	1	1	1	1	1	1	1	1	1	1	1	1	1	1	1	1	1	1
		0.642675	0.480613	0.374415	0.387549				1	1	1	1	1	1	1	1	1	1	1	1	1	1	1	1	1	1	1	1	1	1	1	1	1	1	1	1	1	1	1	1	1	1	1	1	1	1	1	1	1
		0.626565	0.480083	0.365005	0.370423				1	1	1	1	1	1	1	1	1	1	1	1	1	1	1	1	1	1	1	1	1	1	1	1	1	1	1	1	1	1	1	1	1	1	1	1	1	1	1	1	1
		0.64205	0.495019	0.387925	0.366549				1	1	1	1	1	1	1	1	1	1	1	1	1	1	1	1	1	1	1	1	1	1	1	1	1	1	1	1	1	1	1	1	1	1	1	1	1	1	1	1	1
		0.635954	0.487298	0.362036	0.377557				1	1	1	1	1	1	1	1	1	1	1	1	1	1	1	1	1	1	1	1	1	1	1	1	1	1	1	1	1	1	1	1	1	1	1	1	1	1	1	1	1
		0.628112	0.496478	0.366633	0.36026				1	1	1	1	1	1	1	1	1	1	1	1	1	1	1	1	1	1	1	1	1	1	1	1	1	1	1	1	1	1	1	1	1	1	1	1	1	1	1	1	1
		0.629635	0.499213	0.369883	0.363722				1	1	1	1	1	1	1	1	1	1	1	1	1	1	1	1	1	1	1	1	1	1	1	1	1	1	1	1	1	1	1	1	1	1	1	1	1	1	1	1	1
		0.620364	0.452744	0.37693	0.356359				1	1	1	1	1	1	1	1	1	1	1	1	1	1	1	1	1	1	1	1	1	1	1	1	1	1	1	1	1	1	1	1	1	1	1	1	1	1	1	1	1
		0.640332	0.525945	0.394991	0.389223				1	1	1	1	1	1	1	1	1	1	1	1	1	1	1	1	1	1	1	1	1	1	1	1	1	1	1	1	1	1	1	1	1	1	1	1	1	1	1	1	1
		0.630191	0.492303	0.379834	0.368323				1	1	1	1	1	1	1	1	1	1	1	1	1	1	1	1	1	1	1	1	1	1	1	1	1	1	1	1	1	1	1	1	1	1	1	1	1	1	1	1	1
		0.620344	0.493731	0.380779	0.360051				1	1	1	1	1	1	1	1	1	1	1	1	1	1	1	1	1	1	1	1	1	1	1	1	1	1	1	1	1	1	1	1	1	1	1	1	1	1	1	1	1
		0.621799	0.479936	0.404638	0.357584				1	1	1	1	1	1	1	1	1	1	1	1	1	1	1	1	1	1	1	1	1	1	1	1	1	1	1	1	1	1	1	1	1	1	1	1	1	1	1	1	1
		0.612599	0.483577	0.375522	0.343811				1	1	1	1	1	1	1	1	1	1	1	1	1	1	1	1	1	1	1	1	1	1	1	1	1	1	1	1	1	1	1	1	1	1	1	1	1	1	1	1	1
		0.623498	0.49611	0.379541	0.35319				1	1	1	1	1	1	1	1	1	1	1	1	1	1	1	1	1	1	1	1	1	1	1	1	1	1	1	1	1	1	1	1	1	1	1	1	1	1	1	1	1
		0.626352	0.499692	0.403302	0.330688				1	1	1	1	1	1	1	1	1	1	1	1	1	1	1	1	1	1	1	1	1	1	1	1	1	1	1	1	1	1	1	1	1	1	1	1	1	1	1	1	1
		0.632981	0.507385	0.374961	0.335713				1	1	1	1	1	1	1	1	1	1	1	1	1	1	1	1	1	1	1	1	1	1	1	1	1	1	1	1	1	1	1	1	1	1	1	1	1	1	1	1	1
		0.650627	0.476443	0.364926	0.368829				1	1	1	1	1	1	1	1	1	1	1	1	1	1	1	1	1	1	1	1	1	1	1	1	1	1	1	1	1	1	1	1	1	1	1	1	1	1	1	1	1
		0.60576	0.521386	0.392403	0.37604				1	1	1	1	1	1	1	1	1	1	1	1	1	1	1	1	1	1	1	1	1	1	1	1	1	1	1	1	1	1	1	1	1	1	1	1	1	1	1	1	1
		0.653862	0.505273	0.371938	0.364988				1	1	1	1	1	1	1	1	1	1	1	1	1	1	1	1	1	1	1	1	1	1	1	1	1	1	1	1	1	1	1	1	1	1	1	1	1	1	1	1	1
		0.614432	0.507283	0.384122	0.337011				1	1	1	1	1	1	1	1	1	1	1	1	1	1	1	1	1	1	1	1	1	1	1	1	1	1	1	1	1	1	1	1	1	1	1	1	1	1	1	1	1
		0.633326	0.507999	0.380699	0.326963				1	1	1	1	1	1	1	1	1	1	1	1	1	1	1	1	1	1	1	1	1	1	1	1	1	1	1	1	1	1	1	1	1	1	1	1	1	1	1	1	1
		0.622224	0.509149	0.376551	0.343344				1	1	1	1	1	1	1	1	1	1	1	1	1	1	1	1	1	1	1	1	1	1	1	1	1	1	1	1	1	1	1	1	1	1	1	1	1	1	1	1	1
		0.590989	0.520589	0.377739	0.334613				1	1	1	1	1	1	1	1	1	1	1	1	1	1	1	1	1	1	1	1	1	1	1	1	1	1	1	1	1	1	1	1	1	1	1	1	1	1	1	1	1
		0.617398	0.537378	0.398969	0.347021				1	1	1	1	1	1	1	1	1	1	1	1	1	1	1	1	1	1	1	1	1	1	1	1	1	1	1	1	1	1	1	1	1	1	1	1	1	1	1	1	1
		0.606849	0.509466	0.401725	0.340049				1	1	1	1	1	1	1	1	1	1	1	1	1	1	1	1	1	1	1	1	1	1	1	1	1	1	1	1	1	1	1	1	1	1	1	1	1	1	1	1	1
		0.616188	0.524362	0.409198	0.333187				1	1	1	1	1	1	1	1	1	1	1	1	1	1	1	1	1	1	1	1	1	1	1	1	1	1	1	1	1	1	1	1	1	1	1	1	1	1	1	1	1
		0.610745	0.521128	0.407943	0.316684				1	1	1	1	1	1	1	1	1	1	1	1	1	1	1	1	1	1	1	1	1	1	1	1	1	1	1	1	1	1	1	1	1	1	1	1	1	1	1	1	1
		0.623256	0.529585	0.391424	0.359564				1	1	1	1	1	1	1	1	1	1	1	1	1	1	1	1	1	1	1	1	1	1	1	1	1	1	1	1	1	1	1	1	1	1	1	1	1	1	1	1	1
		0.633665	0.542658	0.404336	0.317629				1	1	1	1	1	1	1	1	1	1	1	1	1	1	1	1	1	1	1	1	1	1	1	1	1	1	1	1	1	1	1	1	1	1	1	1	1	1	1	1	1
		0.613292	0.501909	0.426966	0.324592				1	1	1	1	1	1	1	1	1	1	1	1	1	1	1	1	1	1	1	1	1	1	1	1	1	1	1	1	1	1	1	1	1	1	1	1	1	1	1	1	1
		0.611293	0.535166	0.396753	0.303019
		0.613388	0.546402	0.419935	0.307043
		0.593507	0.544571	0.400688	0.332224
		0.589859	0.563629	0.413014	0.319357
		0.576796	0.507735	0.408027	0.336851
		0.570696	0.522746	0.446995	0.309089
		0.577736	0.568314	0.422485	0.345853
		0.588802	0.518844	0.431564	0.303865
		0.609883	0.53207	0.409419	0.303706
		0.572314	0.556209	0.403163	0.30178
		0.59986	0.537457	0.422558	0.300832
		0.610758	0.54769	0.433286	0.310305
		0.612757	0.55497	0.414834	0.320599
		0.61061	0.550382	0.427156	0.309498
		0.566387	0.588053	0.439563	0.31278
		0.575542	0.548581	0.423063	0.316935
		0.571875	0.549982	0.430806	0.346078
		0.585173	0.557711	0.444298	0.317336
		0.590348	0.583757	0.448566	0.299283
		0.57696	0.538422	0.450208	0.296963
		0.559227	0.548634	0.418366	0.286443
		0.550299	0.573117	0.440704	0.269593
		0.567154	0.556971	0.437093	0.28105
		0.573489	0.541597	0.446317	0.279361
		0.558851	0.575032	0.465511	0.301368
		0.580378	0.559141	0.418295	0.315295
		0.597445	0.547191	0.435768	0.275461
		0.562738	0.565191	0.424825	0.294112
		0.523498	0.600092	0.465305	0.275017
		0.570962	0.55534	0.428005	0.264976
		0.595615	0.581902	0.467972	0.307083
		0.56913	0.564803	0.440852	0.288218
		0.562713	0.551932	0.447614	0.277631
		0.571939	0.57106	0.463991	0.284061
		0.560284	0.596756	0.455613	0.271401
		0.561172	0.583534	0.464573	0.270256
		0.559594	0.569436	0.454183	0.276712
		0.566787	0.60593	0.436296	0.267403
		0.564126	0.597029	0.451503	0.272313
		0.537352	0.571197	0.440619	0.251128
		0.527154	0.604933	0.484399	0.286097
		0.544014	0.608777	0.474533	0.29518
		0.534354	0.581608	0.468772	0.26431
		0.546415	0.603857	0.471246	0.235424
		0.544365	0.594097	0.448324	0.274992
		0.542159	0.594787	0.46733	0.242289
		0.523109	0.594503	0.478538	0.276288
		0.535952	0.593568	0.48022	0.259177
		0.544906	0.585107	0.458508	0.260124
		0.534434	0.592211	0.47959	0.251739
		0.540635	0.61011	0.483873	0.26098
		0.517841	0.608192	0.481265	0.223531
		0.562986	0.577528	0.494405	0.28048
		0.516623	0.587797	0.473045	0.22984
		0.523556	0.627636	0.490737	0.244351
		0.526483	0.592915	0.467499	0.269266
		0.53429	0.595489	0.462662	0.260423
		0.540438	0.610581	0.466369	0.270844
		0.542925	0.59672	0.495267	0.243166
		0.566695	0.620774	0.491212	0.255071
		0.52832	0.608297	0.503365	0.257805
		0.505341	0.596725	0.500622	0.236567
		0.512816	0.59886	0.50408	0.222626
		0.51764	0.599449	0.510987	0.255369
		0.521217	0.628033	0.518673	0.23174
		0.499036	0.632705	0.501658	0.253103
		0.504603	0.633131	0.505362	0.232229
		0.513383	0.633614	0.506874	0.238886
		0.489509	0.61559	0.5192	0.227133
		0.525683	0.608656	0.51074	0.24041
		0.470043	0.589134	0.518894	0.233792
		0.461088	0.587432	0.510852	0.232871
		0.491776	0.640835	0.511115	0.233158
		0.489591	0.626996	0.507247	0.27582
		0.493012	0.623044	0.500966	0.213036
		0.490389	0.621125	0.503436	0.219294
		0.498393	0.60653	0.517644	0.251505
		0.505148	0.639828	0.54531	0.232162
		0.484772	0.63893	0.48231	0.233561
		0.475197	0.619032	0.502419	0.219011
		0.486709	0.62525	0.506658	0.232483
		0.475597	0.618635	0.516503	0.236999
		0.472155	0.644387	0.535334	0.220516
		0.448958	0.636134	0.530966	0.237596
		0.473582	0.642747	0.525737	0.23676
		0.483426	0.589261	0.532969	0.225969
		0.482721	0.63809	0.547408	0.241608
		0.472232	0.626602	0.544889	0.221145
		0.483297	0.628226	0.549771	0.195581
		0.496678	0.644093	0.565767	0.19823
		0.499564	0.623959	0.556198	0.209262
		0.437548	0.647889	0.551872	0.215454
		0.476077	0.638101	0.550533	0.204156
		0.437281	0.631335	0.514241	0.22212
		0.468814	0.636108	0.540185	0.205106
		0.455641	0.636927	0.540078	0.245139
		0.441166	0.63207	0.544119	0.218834
		0.431716	0.668312	0.537009	0.236672
		0.444589	0.649008	0.548187	0.172255
		0.434298	0.654546	0.600565	0.194851
		0.419291	0.657122	0.580713	0.222542
		0.445862	0.676138	0.572405	0.207012
		0.424354	0.645285	0.567097	0.228916
		0.448381	0.66376	0.561373	0.213284
		0.434305	0.646611	0.58224	0.210108
		0.405851	0.633005	0.563176	0.230699
		0.444099	0.663473	0.576898	0.205759
		0.430889	0.678741	0.561485	0.1916
		0.460593	0.646537	0.589177	0.221297
		0.394175	0.620508	0.543665	0.196579
		0.417589	0.665759	0.594033	0.243077
		0.432532	0.616617	0.614247	0.219656
		0.422311	0.674435	0.604117	0.19645
		0.418164	0.638363	0.596746	0.185002
		0.45384	0.651247	0.577972	0.208635
		0.412764	0.656286	0.622079	0.214788
		0.418542	0.644672	0.594687	0.200154
		0.435064	0.668987	0.571903	0.211681
		0.427477	0.650557	0.588857	0.205642
		0.430304	0.651781	0.582408	0.203419
		0.417877	0.668923	0.5743	0.208946
		0.421259	0.680993	0.620386	0.214909
		0.413817	0.62764	0.634578	0.205429
		0.386983	0.674913	0.61162	0.208019
		0.397884	0.660354	0.592119	0.233012
		0.387921	0.670184	0.622928	0.195631
		0.393216	0.677571	0.595601	0.208061
		0.389013	0.672619	0.624746	0.200896
		0.405747	0.644451	0.616288	0.195562
		0.410386	0.64196	0.615295	0.218836
		0.378745	0.667332	0.638924	0.174723
		0.379863	0.647246	0.621343	0.179044
		0.382284	0.641207	0.600473	0.206481
		0.401828	0.666315	0.610047	0.148425
		0.382662	0.655449	0.634972	0.216794
		0.388759	0.684632	0.658458	0.190631
		0.393329	0.649667	0.65122	0.156033
		0.389944	0.655876	0.614672	0.204405
		0.372905	0.686747	0.640038	0.216627
		0.367564	0.650634	0.649481	0.194788
		0.341914	0.636505	0.660276	0.206518
		0.377134	0.647579	0.665123	0.18333
		0.376185	0.641208	0.645157	0.189002
		0.354405	0.668989	0.654921	0.19214
		0.386917	0.667818	0.640508	0.174924
		0.380904	0.685101	0.651114	0.2126
		0.376519	0.644613	0.663884	0.148639
		0.35686	0.668622	0.625194	0.226223
		0.350128	0.665914	0.649285	0.192864
		0.330176	0.646149	0.672153	0.198171
		0.360827	0.624394	0.646298	0.191861
		0.333573	0.658725	0.687364	0.173732
		0.322167	0.659883	0.680096	0.190263
		0.334444	0.654478	0.657727	0.223913
		0.340856	0.66189	0.653927	0.208043
		0.334196	0.660313	0.660201	0.173022
		0.331671	0.667476	0.665194	0.213292
		0.365214	0.66186	0.666833	0.203773
		0.339702	0.640742	0.674569	0.196075
		0.345852	0.646934	0.667143	0.197475
		0.320678	0.667178	0.644107	0.188602
		0.334041	0.675569	0.649592	0.199815
		0.351611	0.64998	0.684915	0.183457
		0.329341	0.685413	0.693764	0.202023
		0.340361	0.66907	0.687854	0.190461
		0.343673	0.648535	0.692566	0.21251
		0.331378	0.679505	0.676982	0.183748
		0.344661	0.645063	0.70752	0.160712
		0.313767	0.663252	0.650598	0.168697
		0.311254	0.651067	0.695817	0.199323
		0.324365	0.65144	0.702619	0.198362
		0.284207	0.662269	0.720648	0.221787
		0.303359	0.645116	0.716728	0.179791
		0.283781	0.671849	0.706358	0.184526
		0.271625	0.629625	0.694922	0.182365
		0.299872	0.674626	0.704757	0.206885
		0.322466	0.637469	0.707733	0.18031
		0.297543	0.631667	0.684841	0.187284
		0.314006	0.631873	0.698335	0.211514
		0.294235	0.670351	0.707342	0.196798
		0.291094	0.67677	0.711769	0.217018
		0.279165	0.659391	0.741411	0.207015
		0.3039	0.651156	0.714184	0.222464
		0.310233	0.661415	0.72671	0.194642
		0.261567	0.713764	0.737468	0.204748
		0.295013	0.653808	0.701571	0.211639
		0.261449	0.652998	0.730286	0.173648
		0.274067	0.661272	0.694286	0.204892
		0.28503	0.679525	0.740014	0.212633
		0.279588	0.658362	0.710295	0.198305
		0.281256	0.647664	0.743541	0.180384
		0.270772	0.666512	0.73644	0.207905
		0.283784	0.639268	0.751292	0.167145
		0.252622	0.647462	0.741132	0.236796
		0.28592	0.64757	0.731163	0.201207
		0.29309	0.63549	0.757397	0.194817
		0.266401	0.608031	0.762409	0.215509
		0.25313	0.641618	0.722047	0.20925
		0.268376	0.672295	0.725693	0.22298
		0.259153	0.667757	0.724127	0.180802
		0.266986	0.659947	0.734388	0.196979
		0.24769	0.665521	0.774164	0.209707
		0.236455	0.651158	0.760182	0.227214
		0.236477	0.634874	0.746739	0.202263
		0.226757	0.634276	0.746268	0.22397
		0.252946	0.640559	0.786469	0.216471
		0.224839	0.663716	0.75341	0.205073
		0.249064	0.655901	0.747679	0.225087
		0.254164	0.629359	0.75027	0.210515
		0.210121	0.6248	0.750454	0.185764
		0.257325	0.621969	0.731072	0.20207
		0.249185	0.628084	0.775536	0.211624
		0.240835	0.608632	0.770516	0.200689
		0.250998	0.635493	0.761371	0.201476
		0.244848	0.638301	0.780846	0.250391
		0.241695	0.633037	0.777266	0.198305
		0.239058	0.610506	0.800846	0.204801
		0.209065	0.644294	0.791574	0.214173
		0.223389	0.628752	0.785988	0.274885
		0.219441	0.63925	0.774951	0.213529
		0.211272	0.638575	0.794084	0.22307
		0.20452	0.623567	0.783769	0.213583
		0.232151	0.645599	0.80094	0.241719
		0.198198	0.64116	0.778842	0.208327
		0.197344	0.638674	0.823612	0.204715
		0.182306	0.609201	0.808122	0.234408
		0.202058	0.623026	0.781744	0.240236
		0.230209	0.638694	0.783474	0.212529
		0.230829	0.642477	0.780775	0.243175
		0.20037	0.618793	0.797037	0.247963
		0.219557	0.622617	0.793175	0.241605
		0.198888	0.600417	0.829177	0.231699
		0.197964	0.576965	0.791715	0.228671
		0.190858	0.604021	0.830252	0.246348
		0.206927	0.610811	0.806543	0.208906
		0.189442	0.638072	0.825264	0.262071
		0.176627	0.621155	0.841373	0.244527
		0.161867	0.616653	0.814601	0.226671
		0.19585	0.627559	0.810369	0.214319
		0.173946	0.618191	0.853894	0.240428
		0.191107	0.611926	0.859413	0.240717
		0.186858	0.618357	0.799166	0.27169
		0.189048	0.594742	0.812538	0.237177
		0.162767	0.64784	0.852962	0.267562
		0.209317	0.586502	0.797767	0.246086
		0.184969	0.616649	0.813874	0.255483
		0.188009	0.608031	0.860361	0.24023
		0.160449	0.601943	0.857038	0.234969
		0.165585	0.605735	0.869141	0.237668
		0.167434	0.600505	0.82998	0.256144
		0.185747	0.620443	0.817074	0.276641
		0.150151	0.593166	0.823767	0.263309
		0.154613	0.618055	0.821953	0.256659
		0.164357	0.620382	0.843291	0.250114
		0.156331	0.597211	0.852578	0.240014
		0.141308	0.615775	0.870099	0.26159
		0.155012	0.571481	0.804944	0.290659
		0.149921	0.557609	0.856647	0.284865
		0.157061	0.593786	0.84844	0.227058
		0.160486	0.613998	0.846207	0.244301
		0.149863	0.602094	0.853617	0.25702
		0.157839	0.585384	0.85895	0.238435
		0.119397	0.601783	0.858048	0.259855
		0.142228	0.586156	0.868504	0.242045
		0.128893	0.588992	0.853617	0.295121
		0.148735	0.5838	0.843401	0.282161
		0.143513	0.598289	0.883706	0.271872
		0.15908	0.592	0.879876	0.289423
		0.194044	0.570194	0.890315	0.268929
		0.135377	0.562475	0.865747	0.28836
		0.146554	0.56622	0.857387	0.277985
		0.0966595	0.556762	0.859541	0.242553
		0.138086	0.589804	0.876939	0.306229
		0.111484	0.563375	0.867416	0.282551
		0.132004	0.560227	0.867563	0.271142
		0.140981	0.570193	0.878066	0.300553
		0.136352	0.557546	0.91161	0.298112
		0.15377	0.567376	0.863853	0.264644
		0.148646	0.559206	0.900294	0.292996
		0.13641	0.554092	0.872003	0.273162
		0.111233	0.552302	0.870301	0.309973
		0.123889	0.558398	0.883785	0.270656
		0.14707	0.542596	0.898954	0.298529
		0.105086	0.58522	0.882281	0.304561
		0.130048	0.528397	0.875296	0.311508
		0.12702	0.559714	0.867365	0.284078
		0.084875	0.548875	0.869402	0.293062
		0.116481	0.564437	0.880265	0.295358
		0.130235	0.553137	0.893328	0.311007
		0.130189	0.547915	0.896787	0.30781
		0.0996908	0.534245	0.920587	0.301281
		0.120094	0.516915	0.874475	0.321609
		0.120946	0.528582	0.926654	0.311296
		0.103681	0.551998	0.912476	0.299771
		0.12685	0.512655	0.903584	0.321278
		0.0943396	0.541898	0.907777	0.304607
		0.0963882	0.55293	0.928339	0.317159
		0.0721521	0.543661	0.918698	0.322302
		0.109821	0.537277	0.919005	0.332007
		0.119108	0.515948	0.903323	0.332022
		0.118045	0.522529	0.941235	0.351605
		0.11097	0.526816	0.920793	0.348355
		0.111202	0.54232	0.889894	0.34661
		0.074838	0.526278	0.912409	0.297793
		0.0949266	0.523397	0.914928	0.342114
		0.0835592	0.554107	0.902721	0.358571
		0.0973765	0.547917	0.93545	0.310504
		0.0842507	0.505839	0.931281	0.333566
		0.0940157	0.511929	0.908227	0.328557
		0.12786	0.522808	0.910948	0.316272
		0.107662	0.513913	0.911957	0.347424
		0.0837467	0.515263	0.94199	0.360903
		0.0932494	0.527232	0.912114	0.338185
		0.0848302	0.501913	0.908721	0.357578
		0.0691867	0.509597	0.897543	0.322229
		0.0935513	0.516199	0.914205	0.348864
		0.0834175	0.498165	0.92007	0.347158
		0.0849749	0.51461	0.926759	0.351933
		0.0811589	0.505821	0.911004	0.344762
		0.0784344	0.51655	0.936899	0.356033
		0.0730298	0.503566	0.94583	0.341857
		0.0849602	0.510214	0.943882	0.377778
		0.101058	0.507731	0.928598	0.360919
		0.0862689	0.472837	0.935208	0.366804
		0.0854673	0.529321	0.938638	0.382964
		0.0623532	0.476361	0.941479	0.375335
		0.0709778	0.506187	0.939559	0.347588
		0.0815315	0.48128	0.942013	0.361878
		0.0719912	0.502952	0.92636	0.353346
		0.0820907	0.522727	0.935951	0.359531
		0.0863939	0.488883	0.969427	0.395369
		0.0795121	0.47626	0.934595	0.383402
		0.0540613	0.482552	0.957439	0.371527
		0.0759531	0.456548	0.968942	0.390228
		0.059487	0.47064	0.939592	0.349919
		0.0708807	0.470544	0.927019	0.38445
		0.0728754	0.474305	0.935959	0.380984
		0.0816199	0.444538	0.931331	0.386912
		0.0900907	0.491127	0.937176	0.360877
		0.0644971	0.477463	0.939727	0.37784
		0.0723633	0.454203	0.921751	0.410496
		0.0648063	0.47583	0.945293	0.385242
		0.0663384	0.478241	0.958785	0.390831
		0.0623155	0.461416	0.959748	0.371029
		0.0482839	0.45271	0.932542	0.404177
		0.05237	0.482894	0.97232	0.398035
		0.0625314	0.439237	0.953264	0.386667
		0.064321	0.449889	0.950109	0.390272
		0.0102914	0.458441	0.948737	0.414241
		0.0328714	0.458124	0.920939	0.408208
		0.0413969	0.424782	0.940026	0.396761
		0.0632971	0.422378	0.970676	0.413177
		0.0481482	0.446791	0.968111	0.383188
		0.0639378	0.453292	0.947915	0.405304
		0.0533358	0.427041	0.945718	0.420988
		0.083084	0.428678	0.969248	0.398929
		0.0806747	0.429183	0.941058	0.398552
		0.070204	0.450855	0.974229	0.411823
		0.035552	0.437929	0.955442	0.416521
		0.062886	0.441397	0.942622	0.429307
		0.0476257	0.433346	0.96395	0.439973
		0.0441075	0.408672	0.955032	0.422707
		0.064948	0.41625	0.949943	0.4522
		0.0706003	0.432331	0.975045	0.430454
		0.0350053	0.418629	0.969956	0.423912
		0.0439368	0.405759	0.992133	0.425719
		0.0556877	0.409926	0.954924	0.431028
		0.072746	0.428738	0.987522	0.44095
		0.0334956	0.413228	0.978392	0.438869
		0.0432044	0.387422	0.943261	0.454469
		0.0607279	0.424394	0.952714	0.423997
		0.0602673	0.400728	0.956339	0.456066
		0.0621265	0.402638	0.990415	0.426756
		0.0597094	0.431994	0.929475	0.464511
		0.0470798	0.380102	0.968456	0.443332
		0.0396894	0.410039	0.970609	0.465245
		0.0631423	0.380673	0.994018	0.453872
		0.0410329	0.39989	0.98454	0.450826
		0.0504191	0.408434	0.957155	0.46629
		0.0287512	0.385879	0.94807	0.441532
		0.0587416	0.396565	0.980469	0.433238
		0.0498378	0.405969	0.967578	0.460503
		0.0442748	0.3948	0.960295	0.446855
		0.0375752	0.363903	0.934807	0.459171
		0.022196	0.383915	0.948485	0.464748
		0.0389375	0.370707	0.968067	0.461793
		0.0467514	0.365125	0.95031	0.479686
		0.0433779	0.376651	0.955292	0.462302
		0.0285017	0.339474	0.962612	0.483495
		0.0638611	0.377968	1	0.505973
		0	0.364535	0.947995	0.462486
		0.0471578	0.365659	0.968661	0.493519
		0.0499261	0.352193	0.96574	0.520442
		0.0435566	0.364471	0.986083	0.514155
		0.0379252	0.359936	0.961511	0.47687
		0.0437653	0.375831	0.951502	0.490925
		0.0324113	0.353165	0.948661	0.48483
		0.0430367	0.355658	0.961514	0.511179
		0.0464737	0.366677	0.960906	0.476765
		0.0604467	0.351822	0.961329	0.503387
		0.00524654	0.350599	0.976941	0.488165
		0.0459278	0.346837	0.978284	0.52581
[truncated: 59 more columns]

[truncated: 57 more sheets: Figure 6a_bottom, Figure 6b_top, Figure 6b_middle, Figure 6b_bottom, Figure 6c_top, Figure 6c_middle, Figure 6c_bottom, Figure 6d, Suppl. Figure 3a, Suppl. Figure 3b, Suppl. Figure 4a, Suppl. Figure 4b, Suppl. Figure 5a, Suppl. Figure 5b, Suppl. Figure 5c, Suppl. Figure 6, Suppl. Figure 7a, Suppl. Figure 7b, Suppl. Figure 8a, Suppl. Figure 8b …]
